# Supplementary material for: High blocking temperatures for DyScS endohedral fullerene single-molecule magnets
Source: Chem Sci. 2020 Nov 2;11(48):13129–36. doi: 10.1039/d0sc05265e (PMC8163201; doi:10.1039/d0sc05265e)
Supplement: SC-011-D0SC05265E-s002 [file SC-011-D0SC05265E-s002.cif]

# Electronic Supplementary Material (ESI) for Chemical Science.
# This journal is © The Royal Society of Chemistry 2020

####################################################################### 
# 
# This file contains crystal structure data downloaded from the 
# Cambridge Structural Database (CSD) hosted by the Cambridge 
# Crystallographic Data Centre (CCDC).
# 
# Full information about CCDC data access policies and citation 
# guidelines are available at http://www.ccdc.cam.ac.uk/access/V1 
# 
# Audit and citation data items may have been added by the CCDC. 
# Please retain this information to preserve the provenance of 
# this file and to allow appropriate attribution of the data. 
# 
#######################################################################

data_V00270LE_0m_4a_a
_database_code_depnum_ccdc_archive 'CCDC 1990729'
loop_
_audit_author_name
_audit_author_address
'Wenting Cai'
;University of Texas at El Paso
United States of America
;
_audit_update_record             
;
2020-03-16 deposited with the CCDC.	2020-10-26 downloaded from the CCDC.
;

_audit_creation_method           SHELXL-2018/3
_shelx_SHELXL_version_number     2018/3
_chemical_name_systematic        ?
_chemical_name_common            ?
_chemical_melting_point          ?
_chemical_formula_moiety         ?
_chemical_formula_sum            'C130 H56 Cl0 Dy N4 Ni O0 S Sc'
_chemical_formula_weight         1972.01

loop_
_atom_type_symbol
_atom_type_description
_atom_type_scat_dispersion_real
_atom_type_scat_dispersion_imag
_atom_type_scat_source
C C 0.0033 0.0016 'International Tables Vol C Tables 4.2.6.8 and 6.1.1.4'
Cl Cl 0.1484 0.1585 'International Tables Vol C Tables 4.2.6.8 and 6.1.1.4'
Dy Dy -0.1892 4.4098 'International Tables Vol C Tables 4.2.6.8 and 6.1.1.4'
N N 0.0061 0.0033 'International Tables Vol C Tables 4.2.6.8 and 6.1.1.4'
Ni Ni 0.3393 1.1124 'International Tables Vol C Tables 4.2.6.8 and 6.1.1.4'
O O 0.0106 0.0060 'International Tables Vol C Tables 4.2.6.8 and 6.1.1.4'
S S 0.1246 0.1234 'International Tables Vol C Tables 4.2.6.8 and 6.1.1.4'
Sc Sc 0.2519 0.3716 'International Tables Vol C Tables 4.2.6.8 and 6.1.1.4'
H H 0.0000 0.0000 'International Tables Vol C Tables 4.2.6.8 and 6.1.1.4'

_space_group_crystal_system      monoclinic
_space_group_IT_number           14
_space_group_name_H-M_alt        'P 21/c'
_space_group_name_Hall           '-P 2ybc'

_shelx_space_group_comment       
;
The symmetry employed for this shelxl refinement is uniquely defined
by the following loop, which should always be used as a source of
symmetry information in preference to the above space-group names.
They are only intended as comments.
;

loop_
_space_group_symop_operation_xyz
'x, y, z'
'-x, y+1/2, -z+1/2'
'-x, -y, -z'
'x, -y-1/2, z-1/2'

_cell_length_a                   19.994(8)
_cell_length_b                   15.029(6)
_cell_length_c                   25.360(6)
_cell_angle_alpha                90
_cell_angle_beta                 94.394(10)
_cell_angle_gamma                90
_cell_volume                     7598(5)
_cell_formula_units_Z            4
_cell_measurement_temperature    150(2)
_cell_measurement_reflns_used    1266
_cell_measurement_theta_min      9.50
_cell_measurement_theta_max      27.84

_exptl_crystal_description       block
_exptl_crystal_colour            black
_exptl_crystal_density_meas      ?
_exptl_crystal_density_method    'not measured'
_exptl_crystal_density_diffrn    1.724
_exptl_crystal_F_000             3980
_exptl_transmission_factor_min   ?
_exptl_transmission_factor_max   ?
_exptl_crystal_size_max          0.35
_exptl_crystal_size_mid          0.25
_exptl_crystal_size_min          0.18
_exptl_absorpt_coefficient_mu    1.404
_shelx_estimated_absorpt_T_min   ?
_shelx_estimated_absorpt_T_max   ?
_exptl_absorpt_correction_type   Multi-scan
_exptl_absorpt_correction_T_min  0.663
_exptl_absorpt_correction_T_max  0.777
_exptl_absorpt_process_details   SADABS
_exptl_absorpt_special_details   ?
_diffrn_ambient_temperature      150(2)
_diffrn_radiation_wavelength     0.71073
_diffrn_radiation_type           MoK\a
_diffrn_source                   'sealed tube'
_diffrn_measurement_device_type  'Bruker APEX-II CCD'
_diffrn_measurement_method       '\f and \w scans'
_diffrn_detector_area_resol_mean ?
_diffrn_reflns_number            37653
_diffrn_reflns_av_unetI/netI     0.3808
_diffrn_reflns_av_R_equivalents  0.1476
_diffrn_reflns_limit_h_min       -28
_diffrn_reflns_limit_h_max       28
_diffrn_reflns_limit_k_min       -21
_diffrn_reflns_limit_k_max       21
_diffrn_reflns_limit_l_min       0
_diffrn_reflns_limit_l_max       36
_diffrn_reflns_theta_min         1.912
_diffrn_reflns_theta_max         31.147
_diffrn_reflns_theta_full        25.242
_diffrn_measured_fraction_theta_max 0.886
_diffrn_measured_fraction_theta_full 0.981
_diffrn_reflns_Laue_measured_fraction_max 0.886
_diffrn_reflns_Laue_measured_fraction_full 0.981
_diffrn_reflns_point_group_measured_fraction_max 0.886
_diffrn_reflns_point_group_measured_fraction_full 0.981
_reflns_number_total             21747
_reflns_number_gt                8740
_reflns_threshold_expression     'I > 2\s(I)'
_reflns_Friedel_coverage         0.000
_reflns_Friedel_fraction_max     .
_reflns_Friedel_fraction_full    .

_reflns_special_details          
;
 Reflections were merged by SHELXL according to the crystal
 class for the calculation of statistics and refinement.
 
 _reflns_Friedel_fraction is defined as the number of unique
 Friedel pairs measured divided by the number that would be
 possible theoretically, ignoring centric projections and
 systematic absences.
;

_computing_data_collection       'Bruker APEX2'
_computing_cell_refinement       'Bruker SAINT'
_computing_data_reduction        'Bruker SAINT'
_computing_structure_solution    'SHELXT 2014/5 (Sheldrick, 2014)'
_computing_structure_refinement  'SHELXL-2018/3 (Sheldrick, 2018)'
_computing_molecular_graphics    ?
_computing_publication_material  'SHELXL-2018/3 (Sheldrick, 2018)'
_refine_special_details          ?
_refine_ls_structure_factor_coef Fsqd
_refine_ls_matrix_type           full
_refine_ls_weighting_scheme      calc
_refine_ls_weighting_details     
'w=1/[\s^2^(Fo^2^)+(0.0600P)^2^+15.0000P] where P=(Fo^2^+2Fc^2^)/3'
_atom_sites_solution_primary     ?
_atom_sites_solution_secondary   ?
_atom_sites_solution_hydrogens   geom
_refine_ls_hydrogen_treatment    constr
_refine_ls_extinction_method     'SHELXL-2018/3 (Sheldrick 2018)'
_refine_ls_extinction_coef       0.0107(8)
_refine_ls_extinction_expression Fc^*^=kFc[1+0.001xFc^2^\l^3^/sin(2\q)]^-1/4^
_refine_ls_number_reflns         21747
_refine_ls_number_parameters     1319
_refine_ls_number_restraints     1538
_refine_ls_R_factor_all          0.2615
_refine_ls_R_factor_gt           0.1637
_refine_ls_wR_factor_ref         0.3659
_refine_ls_wR_factor_gt          0.3514
_refine_ls_goodness_of_fit_ref   1.488
_refine_ls_restrained_S_all      1.572
_refine_ls_shift/su_max          0.000
_refine_ls_shift/su_mean         0.000

loop_
_atom_site_label
_atom_site_type_symbol
_atom_site_fract_x
_atom_site_fract_y
_atom_site_fract_z
_atom_site_U_iso_or_equiv
_atom_site_adp_type
_atom_site_occupancy
_atom_site_site_symmetry_order
_atom_site_calc_flag
_atom_site_refinement_flags_posn
_atom_site_refinement_flags_adp
_atom_site_refinement_flags_occupancy
_atom_site_disorder_assembly
_atom_site_disorder_group
C1X C 0.7168(7) 0.0072(8) 0.3039(4) 0.055(3) Uani 1 1 d . . . . .
H1X H 0.670748 0.001331 0.292024 0.067 Uiso 1 1 calc R U . . .
C2X C 0.7363(7) 0.0131(8) 0.3587(5) 0.056(3) Uani 1 1 d . . . . .
H2X H 0.703279 0.017389 0.383590 0.067 Uiso 1 1 calc R U . . .
C3X C 0.8028(8) 0.0127(9) 0.3757(5) 0.069(4) Uani 1 1 d . . . . .
H3X H 0.816505 0.011362 0.412391 0.082 Uiso 1 1 calc R U . . .
C4X C 0.8499(8) 0.0141(8) 0.3383(6) 0.077(5) Uani 1 1 d . . . . .
H4X H 0.896252 0.014433 0.349848 0.092 Uiso 1 1 calc R U . . .
C5X C 0.8310(7) 0.0152(8) 0.2844(5) 0.062(4) Uani 1 1 d . . . . .
H5X H 0.863736 0.019320 0.259276 0.074 Uiso 1 1 calc R U . . .
C6X C 0.7646(6) 0.0101(7) 0.2684(4) 0.049(3) Uani 1 1 d . . . . .
H6X H 0.751248 0.008505 0.231663 0.058 Uiso 1 1 calc R U . . .
C7X C 0.9872(11) 0.8987(13) 0.4451(6) 0.125(6) Uani 1 1 d D U . . .
H7X H 0.983463 0.924350 0.410722 0.150 Uiso 1 1 calc R U . . .
C8X C 0.9302(10) 0.8904(13) 0.4749(7) 0.139(6) Uani 1 1 d D U . . .
H8X H 0.888321 0.912716 0.460314 0.167 Uiso 1 1 calc R U . . .
C9X C 0.9331(10) 0.8534(13) 0.5212(7) 0.130(6) Uani 1 1 d D U . . .
H9X H 0.893629 0.831976 0.535564 0.156 Uiso 1 1 calc R U . . .
C10X C 0.9983(11) 0.8456(14) 0.5508(7) 0.156(7) Uani 1 1 d D U . . .
H10X H 1.002932 0.836333 0.587938 0.188 Uiso 1 1 calc R U . . .
C11X C 1.0527(11) 0.8528(17) 0.5209(8) 0.174(7) Uani 1 1 d D U . . .
H11X H 1.096344 0.846185 0.538043 0.208 Uiso 1 1 calc R U . . .
C12X C 1.0469(10) 0.8692(14) 0.4669(7) 0.135(6) Uani 1 1 d D U . . .
H12X H 1.083631 0.859876 0.445953 0.163 Uiso 1 1 calc R U . . .
Ni1 Ni 0.58259(6) 0.50067(6) 0.48199(3) 0.0178(3) Uani 1 1 d . . . A 2
N1 N 0.6574(4) 0.4980(4) 0.5365(2) 0.0217(16) Uani 1 1 d . . . A 2
N2 N 0.5835(4) 0.6299(4) 0.4828(2) 0.0230(17) Uani 1 1 d . . . A 2
N3 N 0.5116(4) 0.5025(4) 0.4241(2) 0.0212(16) Uani 1 1 d . . . A 2
N4 N 0.5851(4) 0.3702(4) 0.4787(2) 0.0261(19) Uani 1 1 d . . . A 2
C1N C 0.5454(5) 0.6886(6) 0.4516(3) 0.029(2) Uani 1 1 d . . . A 2
C2N C 0.5605(5) 0.7810(5) 0.4637(3) 0.030(2) Uani 1 1 d . . . A 2
C3N C 0.5282(6) 0.8597(5) 0.4364(4) 0.044(3) Uani 1 1 d . . . A 2
H3N1 H 0.535800 0.913065 0.458936 0.052 Uiso 1 1 calc R U . A 2
H3N2 H 0.479176 0.849656 0.431082 0.052 Uiso 1 1 calc R U . A 2
C4N C 0.6134(5) 0.7775(6) 0.5024(3) 0.035(3) Uani 1 1 d . . . A 2
C5N C 0.6537(7) 0.8556(6) 0.5269(3) 0.048(3) Uani 1 1 d . . . A 2
H5N1 H 0.626564 0.910576 0.522420 0.058 Uiso 1 1 calc R U . A 2
H5N2 H 0.662725 0.844967 0.565347 0.058 Uiso 1 1 calc R U . A 2
C6N C 0.7185(7) 0.8691(8) 0.5030(4) 0.061(4) Uani 1 1 d . . . A 2
H6N1 H 0.742263 0.919790 0.520007 0.073 Uiso 1 1 calc R U . A 2
H6N2 H 0.746089 0.815454 0.507989 0.073 Uiso 1 1 calc R U . A 2
H6N3 H 0.709917 0.881084 0.465049 0.073 Uiso 1 1 calc R U . A 2
C7N C 0.6265(6) 0.6851(6) 0.5150(3) 0.035(3) Uani 1 1 d . . . A 2
C8N C 0.6744(5) 0.6581(6) 0.5508(3) 0.028(2) Uani 1 1 d . . . A 2
H8N H 0.699009 0.702211 0.570898 0.033 Uiso 1 1 calc R U . A 2
C9N C 0.6905(5) 0.5703(6) 0.5607(3) 0.026(2) Uani 1 1 d . . . A 2
C10N C 0.7470(5) 0.5396(6) 0.5968(3) 0.028(2) Uani 1 1 d . . . A 2
C11N C 0.7958(5) 0.6028(6) 0.6252(3) 0.036(3) Uani 1 1 d . . . A 2
H11A H 0.770742 0.653350 0.639134 0.044 Uiso 1 1 calc R U . A 2
H11B H 0.819332 0.571722 0.655660 0.044 Uiso 1 1 calc R U . A 2
C12N C 0.8465(6) 0.6377(7) 0.5899(4) 0.048(3) Uani 1 1 d . . . A 2
H12A H 0.877149 0.678418 0.609928 0.058 Uiso 1 1 calc R U . A 2
H12B H 0.872065 0.587957 0.576572 0.058 Uiso 1 1 calc R U . A 2
H12C H 0.823484 0.669570 0.560049 0.058 Uiso 1 1 calc R U . A 2
C13N C 0.7448(5) 0.4509(6) 0.5959(3) 0.028(2) Uani 1 1 d . . . A 2
C14N C 0.7942(6) 0.3844(8) 0.6221(4) 0.053(3) Uani 1 1 d . . . A 2
H14A H 0.819434 0.413924 0.652355 0.064 Uiso 1 1 calc R U . A 2
H14B H 0.768576 0.334701 0.636455 0.064 Uiso 1 1 calc R U . A 2
C15N C 0.8430(5) 0.3469(8) 0.5867(4) 0.048(3) Uani 1 1 d . . . A 2
H15A H 0.872756 0.304983 0.606603 0.057 Uiso 1 1 calc R U . A 2
H15B H 0.818712 0.315906 0.557128 0.057 Uiso 1 1 calc R U . A 2
H15C H 0.869667 0.395280 0.573058 0.057 Uiso 1 1 calc R U . A 2
C16N C 0.6900(5) 0.4250(6) 0.5581(3) 0.030(2) Uani 1 1 d . . . A 2
C17N C 0.6745(5) 0.3381(5) 0.5457(3) 0.029(2) Uani 1 1 d . . . A 2
H17N H 0.699097 0.292784 0.564797 0.035 Uiso 1 1 calc R U . A 2
C18N C 0.6258(5) 0.3120(6) 0.5076(3) 0.030(2) Uani 1 1 d . . . A 2
C19N C 0.6134(5) 0.2198(6) 0.4935(3) 0.031(2) Uani 1 1 d . . . A 2
C20N C 0.6484(7) 0.1415(6) 0.5155(4) 0.055(4) Uani 1 1 d . . . A 2
H20A H 0.622211 0.087443 0.505127 0.066 Uiso 1 1 calc R U . A 2
H20B H 0.651949 0.145274 0.554566 0.066 Uiso 1 1 calc R U . A 2
C21N C 0.7218(7) 0.1336(7) 0.4949(5) 0.072(4) Uani 1 1 d . . . A 2
H21A H 0.744170 0.080588 0.510260 0.086 Uiso 1 1 calc R U . A 2
H21B H 0.718232 0.128875 0.456276 0.086 Uiso 1 1 calc R U . A 2
H21C H 0.747938 0.186643 0.505661 0.086 Uiso 1 1 calc R U . A 2
C22N C 0.5620(6) 0.2220(5) 0.4522(3) 0.036(3) Uani 1 1 d . . . A 2
C23N C 0.5295(7) 0.1478(6) 0.4230(3) 0.051(3) Uani 1 1 d . . . A 2
H23A H 0.480491 0.158486 0.418906 0.061 Uiso 1 1 calc R U . A 2
H23B H 0.537277 0.092425 0.443719 0.061 Uiso 1 1 calc R U . A 2
C24N C 0.5560(7) 0.1353(7) 0.3675(4) 0.060(4) Uani 1 1 d . . . A 2
H24A H 0.532880 0.085046 0.349544 0.072 Uiso 1 1 calc R U . A 2
H24B H 0.547552 0.189539 0.346608 0.072 Uiso 1 1 calc R U . A 2
H24C H 0.604336 0.123480 0.371421 0.072 Uiso 1 1 calc R U . A 2
C25N C 0.5457(5) 0.3133(6) 0.4436(3) 0.029(2) Uani 1 1 d . . . A 2
C26N C 0.4967(5) 0.3428(5) 0.4075(3) 0.022(2) Uani 1 1 d . . . A 2
H26N H 0.470846 0.299093 0.388049 0.027 Uiso 1 1 calc R U . A 2
C27N C 0.4813(4) 0.4318(5) 0.3967(3) 0.0197(19) Uani 1 1 d . . . A 2
C28N C 0.4335(5) 0.4605(6) 0.3548(3) 0.025(2) Uani 1 1 d . . . A 2
C29N C 0.3991(5) 0.4020(7) 0.3148(3) 0.035(2) Uani 1 1 d . . . A 2
H29A H 0.357988 0.432134 0.299726 0.042 Uiso 1 1 calc R U . A 2
H29B H 0.385283 0.346802 0.332326 0.042 Uiso 1 1 calc R U . A 2
C30N C 0.4420(5) 0.3774(7) 0.2702(4) 0.048(3) Uani 1 1 d . . . A 2
H30A H 0.416417 0.338591 0.245068 0.057 Uiso 1 1 calc R U . A 2
H30B H 0.455060 0.431588 0.252111 0.057 Uiso 1 1 calc R U . A 2
H30C H 0.482378 0.346185 0.284737 0.057 Uiso 1 1 calc R U . A 2
C31N C 0.4330(5) 0.5518(5) 0.3560(3) 0.024(2) Uani 1 1 d . . . A 2
C32N C 0.3954(5) 0.6137(6) 0.3204(3) 0.032(2) Uani 1 1 d . . . A 2
H32A H 0.378567 0.663760 0.341029 0.039 Uiso 1 1 calc R U . A 2
H32B H 0.356310 0.582822 0.302388 0.039 Uiso 1 1 calc R U . A 2
C33N C 0.4420(6) 0.6506(7) 0.2779(3) 0.052(3) Uani 1 1 d . . . A 2
H33A H 0.416493 0.691958 0.254251 0.062 Uiso 1 1 calc R U . A 2
H33B H 0.480392 0.681739 0.295826 0.062 Uiso 1 1 calc R U . A 2
H33C H 0.458179 0.600959 0.257261 0.062 Uiso 1 1 calc R U . A 2
C34N C 0.4814(5) 0.5757(5) 0.4003(3) 0.021(2) Uani 1 1 d . . . A 2
C35N C 0.4961(5) 0.6638(6) 0.4139(3) 0.029(2) Uani 1 1 d . . . A 2
H35N H 0.470508 0.709369 0.395959 0.035 Uiso 1 1 calc R U . A 2
C36N C 0.5574(7) 0.8764(8) 0.3811(4) 0.062(4) Uani 1 1 d . . . A 2
H36A H 0.535284 0.928296 0.364107 0.074 Uiso 1 1 calc R U . A 2
H36B H 0.605728 0.887310 0.386415 0.074 Uiso 1 1 calc R U . A 2
H36C H 0.549161 0.823964 0.358589 0.074 Uiso 1 1 calc R U . A 2
C1A C 0.8669(7) 0.4747(9) 0.4600(4) 0.077(3) Uani 1 1 d D U . B 1
C2A C 0.9180(7) 0.5387(9) 0.4509(4) 0.078(3) Uani 1 1 d D U . B 1
C3A C 0.9686(7) 0.4944(10) 0.4234(5) 0.083(3) Uani 1 1 d D U . B 1
C4A C 0.9497(8) 0.4040(10) 0.4137(5) 0.088(3) Uani 1 1 d D U . B 1
C5A C 0.8881(8) 0.3889(9) 0.4381(5) 0.087(3) Uani 1 1 d D U . B 1
C6A C 0.9642(8) 0.3658(11) 0.3687(6) 0.089(3) Uani 1 1 d . U . B 1
C7A C 0.9996(7) 0.4051(10) 0.3295(6) 0.089(3) Uani 1 1 d D U . B 1
C8A C 1.0208(6) 0.4976(10) 0.3373(6) 0.088(3) Uani 1 1 d D U . B 1
C9A C 0.9997(8) 0.5389(11) 0.3843(6) 0.083(3) Uani 1 1 d . U . B 1
C10A C 0.9822(6) 0.6318(8) 0.3735(5) 0.073(3) Uani 1 1 d D U . B 1
C11A C 0.9885(6) 0.6716(8) 0.3237(4) 0.069(3) Uani 1 1 d D U . B 1
C12A C 0.6913(8) 0.7164(9) 0.3578(6) 0.108(3) Uani 1 1 d D U . B 1
C13A C 1.0189(7) 0.5368(11) 0.2832(6) 0.098(3) Uani 1 1 d D U . B 1
C14A C 0.9980(7) 0.4711(11) 0.2434(6) 0.089(3) Uani 1 1 d D U . B 1
C15A C 0.9852(7) 0.3912(10) 0.2724(6) 0.084(3) Uani 1 1 d D U . B 1
C16A C 0.9623(7) 0.4889(10) 0.1974(5) 0.089(3) Uani 1 1 d D U . B 1
C17A C 0.9431(8) 0.5780(10) 0.1858(5) 0.087(3) Uani 1 1 d D U . B 1
C18A C 0.9589(7) 0.6429(10) 0.2263(5) 0.084(3) Uani 1 1 d D U . B 1
C19A C 0.9137(7) 0.7127(8) 0.2304(5) 0.084(3) Uani 1 1 d D U . B 1
C20A C 0.8500(8) 0.7080(8) 0.2031(5) 0.082(3) Uani 1 1 d D U . B 1
C21A C 0.8313(9) 0.6418(11) 0.1620(5) 0.086(3) Uani 1 1 d . U . B 1
C22A C 0.8818(8) 0.5770(10) 0.1536(4) 0.086(3) Uani 1 1 d D U . B 1
C23A C 0.8659(7) 0.4831(10) 0.1464(5) 0.099(3) Uani 1 1 d D U . B 1
C24A C 0.9158(7) 0.4261(9) 0.1741(5) 0.088(3) Uani 1 1 d D U . B 1
C25A C 0.8977(7) 0.3486(9) 0.2025(5) 0.085(3) Uani 1 1 d D U . B 1
C26A C 0.9377(8) 0.3338(10) 0.2523(6) 0.084(3) Uani 1 1 d . U . B 1
C27A C 0.9043(7) 0.2781(7) 0.2904(5) 0.082(3) Uani 1 1 d D U . B 1
C28A C 0.9199(7) 0.2937(8) 0.3468(6) 0.085(3) Uani 1 1 d D U . B 1
C29A C 0.8337(7) 0.2486(7) 0.2797(6) 0.085(3) Uani 1 1 d D U . B 1
C30A C 0.6933(7) 0.2834(8) 0.2883(5) 0.079(3) Uani 1 1 d D U . B 1
C31A C 0.8256(8) 0.3207(9) 0.1897(5) 0.091(3) Uani 1 1 d D U . B 1
C32A C 0.7830(7) 0.3721(8) 0.1561(4) 0.076(3) Uani 1 1 d D U . B 1
C33A C 0.8064(7) 0.4597(10) 0.1366(4) 0.095(3) Uani 1 1 d D U . B 1
C34A C 0.7535(8) 0.5276(10) 0.1360(4) 0.087(3) Uani 1 1 d D U . B 1
C35A C 0.7601(9) 0.6154(11) 0.1549(5) 0.086(3) Uani 1 1 d . U . B 1
C36A C 0.6956(7) 0.4822(9) 0.1509(4) 0.081(3) Uani 1 1 d D U . B 1
C37A C 0.7132(7) 0.3898(9) 0.1634(3) 0.070(3) Uani 1 1 d D U . B 1
C38A C 0.6838(6) 0.3460(8) 0.2004(4) 0.061(3) Uani 1 1 d D U . B 1
C39A C 0.7241(7) 0.2808(7) 0.2329(5) 0.070(3) Uani 1 1 d D U . B 1
C40A C 0.7310(9) 0.2686(10) 0.3345(7) 0.092(3) Uani 1 1 d . U . B 1
C41A C 0.6377(6) 0.3514(7) 0.2841(5) 0.065(3) Uani 1 1 d D U . B 1
C42A C 0.6340(6) 0.3884(8) 0.2299(5) 0.067(3) Uani 1 1 d D U . B 1
C43A C 0.6151(6) 0.4729(9) 0.2195(5) 0.070(3) Uani 1 1 d D U . B 1
C44A C 0.6025(6) 0.5326(9) 0.2596(5) 0.074(3) Uani 1 1 d D U . B 1
C45A C 0.6125(7) 0.5056(9) 0.3156(6) 0.070(3) Uani 1 1 d . U . B 1
C46A C 0.6282(7) 0.4126(9) 0.3252(5) 0.069(3) Uani 1 1 d . U . B 1
C47A C 0.6460(7) 0.5207(9) 0.1797(5) 0.079(3) Uani 1 1 d D U . B 1
C48A C 0.6523(7) 0.6078(10) 0.1971(6) 0.090(3) Uani 1 1 d D U . B 1
C49A C 0.7104(9) 0.6551(11) 0.1870(6) 0.088(3) Uani 1 1 d . U . B 1
C50A C 0.6244(7) 0.6130(10) 0.2440(6) 0.089(3) Uani 1 1 d D U . B 1
C51A C 0.6454(7) 0.6762(9) 0.2818(6) 0.095(3) Uani 1 1 d D U . B 1
C52A C 0.6963(8) 0.7381(10) 0.2730(6) 0.099(3) Uani 1 1 d D U . B 1
C53A C 0.7342(9) 0.7287(10) 0.2255(7) 0.090(3) Uani 1 1 d . U . B 1
C54A C 0.8005(7) 0.7503(8) 0.2303(6) 0.083(3) Uani 1 1 d D U . B 1
C55A C 0.7181(6) 0.6116(9) 0.4245(4) 0.084(3) Uani 1 1 d D U . B 1
C56A C 0.7946(9) 0.2674(9) 0.2307(6) 0.088(3) Uani 1 1 d . U . B 1
C57A C 0.8336(8) 0.7612(10) 0.3718(6) 0.093(3) Uani 1 1 d D U . B 1
C58A C 0.9980(7) 0.6202(10) 0.2790(6) 0.085(3) Uani 1 1 d D U . B 1
C59A C 0.9369(6) 0.7442(8) 0.3225(5) 0.084(3) Uani 1 1 d D U . B 1
C60A C 0.9012(7) 0.7424(8) 0.3707(5) 0.080(3) Uani 1 1 d D U . B 1
C61A C 0.9335(7) 0.6735(9) 0.4029(5) 0.072(3) Uani 1 1 d D U . B 1
C62A C 0.8958(8) 0.6285(9) 0.4407(4) 0.070(3) Uani 1 1 d . U . B 1
C63A C 0.8310(7) 0.6516(8) 0.4416(4) 0.069(3) Uani 1 1 d D U . B 1
C64A C 0.7977(8) 0.7215(9) 0.4075(5) 0.088(3) Uani 1 1 d D U . B 1
C65A C 0.7804(7) 0.5842(9) 0.4512(4) 0.073(3) Uani 1 1 d D U . B 1
C66A C 0.7273(7) 0.6918(9) 0.3990(5) 0.094(3) Uani 1 1 d D U . B 1
C67A C 0.9039(7) 0.7656(9) 0.2773(5) 0.100(3) Uani 1 1 d D U . B 1
C68A C 0.6727(7) 0.5464(9) 0.3990(5) 0.074(3) Uani 1 1 d D U . B 1
C69A C 0.6352(7) 0.5743(9) 0.3526(5) 0.080(3) Uani 1 1 d D U . B 1
C70A C 0.6430(7) 0.6614(8) 0.3342(6) 0.097(3) Uani 1 1 d D U . B 1
C71A C 0.6890(7) 0.4571(8) 0.4097(4) 0.072(3) Uani 1 1 d D U . B 1
C72A C 0.7511(7) 0.4286(8) 0.4389(4) 0.069(3) Uani 1 1 d D U . B 1
C73A C 0.8009(8) 0.4968(9) 0.4584(4) 0.069(3) Uani 1 1 d . U . B 1
C74A C 0.7730(7) 0.3404(8) 0.4223(4) 0.078(3) Uani 1 1 d D U . B 1
C75A C 0.7189(7) 0.3101(8) 0.3780(5) 0.080(3) Uani 1 1 d D U . B 1
C76A C 0.6680(7) 0.3859(9) 0.3726(5) 0.078(3) Uani 1 1 d D U . B 1
C77A C 0.7239(8) 0.7642(9) 0.3162(7) 0.104(3) Uani 1 1 d D U . B 1
C78A C 0.8033(7) 0.2454(7) 0.3340(6) 0.086(3) Uani 1 1 d D U . B 1
C79A C 0.8606(8) 0.2730(7) 0.3748(5) 0.081(3) Uani 1 1 d D U . B 1
C80A C 0.8415(9) 0.3247(10) 0.4220(5) 0.086(3) Uani 1 1 d . U . B 1
C81A C 0.8303(7) 0.7819(8) 0.2781(5) 0.089(3) Uani 1 1 d D U . B 1
C82A C 0.7933(8) 0.7824(9) 0.3206(6) 0.093(3) Uani 1 1 d D U . B 1
S1S S 0.7944(3) 0.5168(3) 0.27439(16) 0.0637(19) Uani 0.687(9) 1 d . . P . .
S2S S 0.8419(5) 0.5102(7) 0.3137(4) 0.059(4) Uani 0.313(9) 1 d . . P C .
Sc1 Sc 0.7575(16) 0.4090(18) 0.3186(10) 0.052(5) Uani 0.0168(10) 1 d . U P C 3
Dy1A Dy 0.7575(16) 0.4090(18) 0.3186(10) 0.052(5) Uani 0.0168(10) 1 d . U P C 3
Sc2 Sc 0.81037(18) 0.4013(2) 0.25117(12) 0.0388(11) Uani 0.1200(10) 1 d . U P C
4
Dy2A Dy 0.81037(18) 0.4013(2) 0.25117(12) 0.0388(11) Uani 0.1200(10) 1 d . U P
C 4
Sc3 Sc 0.79915(7) 0.41271(7) 0.34522(4) 0.0444(5) Uani 0.3470(11) 1 d . U P C 5
Dy3A Dy 0.79915(7) 0.41271(7) 0.34522(4) 0.0444(5) Uani 0.3470(11) 1 d . U P C
5
Sc4 Sc 0.8700(16) 0.3858(17) 0.3107(9) 0.048(4) Uani 0.0162(9) 1 d . U P C 6
Dy4A Dy 0.8700(16) 0.3858(17) 0.3107(9) 0.048(4) Uani 0.0162(9) 1 d . U P C 6
Dy1 Dy 0.86760(10) 0.63220(11) 0.30273(7) 0.0428(6) Uani 0.2273(11) 1 d . U P C
7
Sc1A Sc 0.86760(10) 0.63220(11) 0.30273(7) 0.0428(6) Uani 0.2273(11) 1 d . U P
C 7
Dy2 Dy 0.8485(14) 0.5266(18) 0.3804(11) 0.134(6) Uani 0.0358(12) 1 d . U P C 8
Sc2A Sc 0.8485(14) 0.5266(18) 0.3804(11) 0.134(6) Uani 0.0358(12) 1 d . U P C 8
Dy3 Dy 0.75233(13) 0.60867(14) 0.31769(9) 0.0467(8) Uani 0.1944(12) 1 d . U P C
9
Sc3A Sc 0.75233(13) 0.60867(14) 0.31769(9) 0.0467(8) Uani 0.1944(12) 1 d . U P
C 9
Dy4 Dy 0.8025(9) 0.6104(9) 0.3458(6) 0.084(4) Uani 0.0425(12) 1 d . U P C 10
Sc4A Sc 0.8025(9) 0.6104(9) 0.3458(6) 0.084(4) Uani 0.0425(12) 1 d . . P C 10

loop_
_atom_site_aniso_label
_atom_site_aniso_U_11
_atom_site_aniso_U_22
_atom_site_aniso_U_33
_atom_site_aniso_U_23
_atom_site_aniso_U_13
_atom_site_aniso_U_12
C1X 0.037(8) 0.078(8) 0.050(6) 0.005(6) -0.005(6) 0.014(7)
C2X 0.044(9) 0.067(8) 0.055(7) 0.001(6) 0.002(6) 0.008(7)
C3X 0.058(11) 0.106(11) 0.043(6) 0.000(7) 0.008(7) -0.002(9)
C4X 0.074(11) 0.074(9) 0.075(9) -0.014(7) -0.044(9) -0.002(8)
C5X 0.059(10) 0.060(8) 0.062(7) 0.007(6) -0.024(7) -0.001(7)
C6X 0.042(8) 0.059(7) 0.045(6) 0.007(5) 0.004(6) -0.001(6)
C7X 0.185(17) 0.140(12) 0.052(8) -0.008(9) 0.012(10) -0.043(13)
C8X 0.195(16) 0.131(12) 0.088(10) -0.022(10) -0.007(11) -0.009(12)
C9X 0.185(15) 0.120(11) 0.090(10) 0.003(10) 0.047(11) 0.011(12)
C10X 0.194(17) 0.157(12) 0.125(12) 0.069(11) 0.055(12) 0.080(13)
C11X 0.200(17) 0.185(14) 0.142(13) 0.076(12) 0.058(12) 0.022(13)
C12X 0.179(16) 0.151(13) 0.082(10) 0.035(10) 0.048(11) -0.019(12)
Ni1 0.0232(7) 0.0189(5) 0.0110(4) 0.0008(4) -0.0011(4) 0.0012(5)
N1 0.016(4) 0.031(4) 0.016(3) -0.003(3) -0.005(3) 0.000(4)
N2 0.025(5) 0.021(3) 0.023(3) 0.000(3) -0.001(3) -0.001(3)
N3 0.031(5) 0.028(3) 0.005(2) -0.001(3) -0.001(3) -0.010(4)
N4 0.048(6) 0.013(3) 0.016(3) 0.007(3) -0.003(3) 0.004(3)
C1N 0.043(7) 0.030(5) 0.013(3) 0.003(3) 0.004(4) 0.005(5)
C2N 0.053(7) 0.028(4) 0.008(3) 0.000(3) -0.001(4) -0.014(5)
C3N 0.069(9) 0.014(4) 0.047(6) -0.004(4) -0.005(6) -0.001(5)
C4N 0.053(8) 0.027(5) 0.021(4) 0.007(3) -0.009(5) -0.016(5)
C5N 0.094(11) 0.032(5) 0.016(4) 0.005(4) -0.020(5) -0.017(6)
C6N 0.087(11) 0.054(7) 0.037(6) -0.001(5) -0.019(7) -0.034(7)
C7N 0.048(8) 0.031(5) 0.025(4) -0.004(4) 0.000(5) -0.009(5)
C8N 0.027(6) 0.035(5) 0.020(4) -0.003(3) -0.006(4) -0.010(4)
C9N 0.017(6) 0.043(5) 0.019(4) -0.001(4) 0.005(4) -0.007(4)
C10N 0.016(6) 0.045(5) 0.021(4) -0.005(4) -0.002(4) -0.002(5)
C11N 0.048(8) 0.033(5) 0.027(4) -0.005(4) -0.009(5) 0.002(5)
C12N 0.055(9) 0.060(7) 0.028(5) -0.009(5) -0.009(5) -0.009(6)
C13N 0.028(7) 0.044(5) 0.012(3) 0.006(4) -0.004(4) 0.000(5)
C14N 0.064(9) 0.070(7) 0.024(4) 0.003(5) -0.008(5) 0.030(7)
C15N 0.028(7) 0.067(7) 0.049(6) 0.018(5) 0.004(5) 0.020(6)
C16N 0.029(7) 0.039(5) 0.022(4) 0.007(4) 0.007(4) 0.005(5)
C17N 0.047(7) 0.027(4) 0.013(3) 0.007(3) 0.003(4) 0.011(4)
C18N 0.021(6) 0.046(6) 0.020(4) 0.012(4) -0.010(4) -0.010(5)
C19N 0.043(7) 0.041(5) 0.010(3) 0.010(3) 0.001(4) 0.019(5)
C20N 0.108(12) 0.035(5) 0.023(4) 0.011(4) 0.013(6) 0.017(6)
C21N 0.121(14) 0.025(5) 0.068(8) 0.000(5) 0.003(8) 0.037(7)
C22N 0.075(9) 0.024(4) 0.009(3) 0.000(3) 0.009(4) 0.006(5)
C23N 0.102(11) 0.018(5) 0.032(5) 0.009(4) 0.009(6) -0.013(5)
C24N 0.111(12) 0.041(6) 0.028(5) -0.014(4) 0.002(6) 0.015(7)
C25N 0.036(7) 0.031(5) 0.025(4) -0.008(4) 0.022(4) -0.012(5)
C26N 0.020(6) 0.028(4) 0.018(4) 0.003(3) -0.004(4) -0.004(4)
C27N 0.009(5) 0.027(4) 0.023(4) 0.003(3) 0.003(4) -0.006(4)
C28N 0.028(6) 0.032(5) 0.016(4) 0.000(3) 0.002(4) -0.006(4)
C29N 0.034(7) 0.048(6) 0.022(4) -0.005(4) 0.001(4) -0.007(5)
C30N 0.038(8) 0.072(7) 0.034(5) -0.024(5) 0.002(5) -0.027(6)
C31N 0.026(6) 0.028(4) 0.018(4) 0.006(3) -0.007(4) 0.002(4)
C32N 0.033(7) 0.039(5) 0.024(4) 0.001(4) -0.002(4) 0.004(5)
C33N 0.066(9) 0.068(7) 0.021(4) 0.019(5) 0.001(5) 0.041(6)
C34N 0.025(6) 0.023(4) 0.016(3) 0.005(3) 0.003(4) -0.012(4)
C35N 0.037(7) 0.028(5) 0.021(4) 0.011(3) 0.005(4) 0.011(4)
C36N 0.091(11) 0.059(7) 0.038(6) 0.014(5) 0.020(6) 0.017(7)
C1A 0.097(7) 0.099(6) 0.033(4) 0.017(5) -0.017(5) -0.017(6)
C2A 0.089(6) 0.097(6) 0.043(5) 0.009(5) -0.021(5) -0.012(6)
C3A 0.077(6) 0.104(6) 0.062(5) 0.018(5) -0.027(5) 0.003(6)
C4A 0.092(6) 0.100(6) 0.067(5) 0.032(5) -0.030(5) 0.024(6)
C5A 0.103(7) 0.097(6) 0.057(5) 0.037(5) -0.023(5) 0.006(6)
C6A 0.081(6) 0.093(6) 0.088(6) 0.021(5) -0.024(6) 0.036(5)
C7A 0.056(6) 0.108(6) 0.100(6) -0.001(6) -0.013(5) 0.023(6)
C8A 0.048(6) 0.117(6) 0.096(6) 0.000(6) -0.008(5) 0.007(6)
C9A 0.058(6) 0.109(6) 0.078(6) 0.005(6) -0.014(5) -0.002(6)
C10A 0.061(6) 0.090(6) 0.067(5) -0.006(5) -0.008(5) -0.020(5)
C11A 0.057(6) 0.079(6) 0.072(5) -0.006(5) 0.010(5) -0.025(5)
C12A 0.098(7) 0.100(6) 0.129(7) -0.045(6) 0.033(6) 0.015(6)
C13A 0.056(6) 0.124(7) 0.116(6) -0.010(6) 0.016(6) -0.016(6)
C14A 0.053(6) 0.120(6) 0.099(6) -0.024(6) 0.028(5) 0.002(6)
C15A 0.054(6) 0.100(6) 0.097(6) -0.025(6) 0.011(5) 0.028(5)
C16A 0.075(6) 0.123(6) 0.077(6) -0.007(6) 0.062(5) -0.006(6)
C17A 0.081(6) 0.116(6) 0.073(5) 0.011(5) 0.059(5) -0.022(6)
C18A 0.069(6) 0.105(6) 0.081(6) 0.019(5) 0.032(5) -0.036(5)
C19A 0.087(7) 0.091(6) 0.075(6) 0.022(5) 0.023(6) -0.035(6)
C20A 0.084(7) 0.084(6) 0.079(6) 0.053(5) 0.011(5) -0.019(6)
C21A 0.094(7) 0.116(6) 0.049(5) 0.043(5) 0.008(5) -0.019(6)
C22A 0.096(7) 0.121(6) 0.045(5) 0.022(5) 0.042(5) -0.022(6)
C23A 0.104(7) 0.144(7) 0.052(5) -0.005(6) 0.031(6) -0.013(6)
C24A 0.088(7) 0.123(7) 0.059(5) -0.024(5) 0.046(5) 0.010(6)
C25A 0.087(6) 0.101(6) 0.071(5) -0.052(5) 0.031(5) 0.017(6)
C26A 0.072(6) 0.085(6) 0.096(6) -0.029(5) 0.012(5) 0.036(5)
C27A 0.086(6) 0.058(5) 0.101(6) -0.008(5) -0.007(6) 0.034(5)
C28A 0.090(7) 0.068(5) 0.094(6) 0.015(5) -0.016(6) 0.030(5)
C29A 0.102(7) 0.037(5) 0.110(6) -0.009(5) -0.037(6) 0.016(5)
C30A 0.082(6) 0.061(5) 0.089(6) 0.002(5) -0.014(5) -0.039(5)
C31A 0.106(7) 0.095(6) 0.073(5) -0.049(5) 0.025(5) 0.004(6)
C32A 0.097(6) 0.096(6) 0.033(4) -0.035(4) 0.005(5) -0.009(6)
C33A 0.108(7) 0.139(7) 0.038(4) -0.011(5) 0.013(5) -0.020(6)
C34A 0.101(7) 0.131(7) 0.026(4) 0.020(5) -0.014(5) -0.008(6)
C35A 0.091(7) 0.116(6) 0.049(5) 0.047(5) -0.010(5) -0.004(6)
C36A 0.087(6) 0.115(6) 0.037(4) 0.016(5) -0.024(5) -0.002(6)
C37A 0.080(6) 0.100(6) 0.029(4) -0.020(4) -0.006(5) -0.005(6)
C38A 0.057(6) 0.078(5) 0.045(5) -0.019(4) -0.011(5) -0.020(5)
C39A 0.072(6) 0.050(5) 0.085(5) -0.032(5) -0.004(5) -0.022(5)
C40A 0.100(7) 0.072(5) 0.104(6) 0.010(5) 0.004(6) -0.034(6)
C41A 0.058(6) 0.066(5) 0.070(5) -0.019(5) -0.004(5) -0.034(5)
C42A 0.054(6) 0.080(6) 0.063(5) -0.011(5) -0.019(5) -0.014(5)
C43A 0.051(6) 0.088(6) 0.066(5) -0.003(5) -0.023(5) 0.000(5)
C44A 0.046(6) 0.084(6) 0.087(6) -0.007(5) -0.017(5) 0.001(5)
C45A 0.046(5) 0.078(5) 0.086(5) -0.024(5) 0.008(5) -0.012(5)
C46A 0.053(6) 0.082(5) 0.072(5) -0.016(5) 0.008(5) -0.043(5)
C47A 0.066(6) 0.098(6) 0.067(5) 0.023(5) -0.034(5) 0.005(6)
C48A 0.069(6) 0.101(6) 0.096(6) 0.032(6) -0.026(6) 0.011(6)
C49A 0.081(7) 0.094(6) 0.086(6) 0.049(5) -0.026(6) 0.002(6)
C50A 0.060(6) 0.094(6) 0.108(6) 0.005(6) -0.018(6) 0.016(6)
C51A 0.066(6) 0.090(6) 0.130(7) -0.011(6) 0.007(6) 0.028(5)
C52A 0.085(7) 0.080(6) 0.130(7) 0.006(6) -0.002(6) 0.031(6)
C53A 0.086(7) 0.074(6) 0.108(6) 0.031(5) -0.014(6) 0.015(6)
C54A 0.092(7) 0.054(5) 0.101(6) 0.034(5) -0.001(6) -0.001(5)
C55A 0.088(6) 0.109(6) 0.061(5) -0.048(5) 0.040(5) -0.010(6)
C56A 0.107(7) 0.057(5) 0.099(6) -0.030(5) -0.003(6) -0.004(6)
C57A 0.112(7) 0.069(5) 0.098(6) -0.041(5) 0.004(6) -0.011(6)
C58A 0.056(6) 0.099(6) 0.105(6) 0.005(6) 0.029(5) -0.030(6)
C59A 0.091(6) 0.076(6) 0.085(6) -0.005(5) 0.008(6) -0.028(5)
C60A 0.090(6) 0.072(5) 0.078(5) -0.028(5) 0.007(6) -0.031(6)
C61A 0.074(6) 0.081(6) 0.061(5) -0.014(5) -0.004(5) -0.023(5)
C62A 0.084(6) 0.082(6) 0.040(4) -0.008(4) -0.009(5) -0.020(6)
C63A 0.084(6) 0.084(6) 0.042(4) -0.029(4) 0.020(5) -0.023(5)
C64A 0.104(7) 0.078(6) 0.084(6) -0.042(5) 0.028(6) -0.014(6)
C65A 0.087(6) 0.096(6) 0.038(4) -0.037(5) 0.014(5) -0.017(6)
C66A 0.100(7) 0.098(6) 0.088(6) -0.051(5) 0.036(6) 0.012(6)
C67A 0.101(7) 0.086(6) 0.113(6) 0.008(6) 0.013(6) -0.029(6)
C68A 0.069(6) 0.099(6) 0.060(5) -0.033(5) 0.037(5) -0.022(5)
C69A 0.061(6) 0.091(6) 0.091(6) -0.038(5) 0.024(5) -0.006(5)
C70A 0.071(6) 0.095(6) 0.128(6) -0.036(6) 0.023(6) 0.018(6)
C71A 0.078(6) 0.099(6) 0.043(4) -0.015(5) 0.031(5) -0.042(5)
C72A 0.086(6) 0.089(6) 0.034(4) 0.005(4) 0.021(5) -0.029(5)
C73A 0.087(6) 0.097(6) 0.025(4) -0.004(4) 0.011(5) -0.034(6)
C74A 0.103(7) 0.077(5) 0.056(5) 0.025(5) 0.013(5) -0.030(6)
C75A 0.104(6) 0.075(6) 0.067(5) 0.016(5) 0.032(5) -0.045(5)
C76A 0.077(6) 0.090(6) 0.068(5) 0.000(5) 0.024(5) -0.051(5)
C77A 0.104(7) 0.080(6) 0.129(7) -0.022(6) 0.020(6) 0.026(6)
C78A 0.095(7) 0.037(5) 0.122(6) 0.023(5) -0.011(6) 0.004(5)
C79A 0.110(7) 0.040(5) 0.091(6) 0.036(5) -0.006(6) 0.021(5)
C80A 0.117(7) 0.074(5) 0.067(5) 0.041(5) -0.001(6) -0.006(6)
C81A 0.095(7) 0.053(5) 0.119(6) 0.011(5) 0.001(6) 0.004(5)
C82A 0.109(7) 0.056(5) 0.113(6) -0.021(5) -0.006(6) 0.005(6)
S1S 0.063(4) 0.087(4) 0.040(2) -0.005(2) -0.006(2) 0.005(3)
S2S 0.040(7) 0.082(8) 0.057(6) -0.005(5) 0.008(5) -0.010(6)
Sc1 0.056(9) 0.055(8) 0.043(8) -0.012(7) -0.017(8) -0.017(8)
Dy1A 0.056(9) 0.055(8) 0.043(8) -0.012(7) -0.017(8) -0.017(8)
Sc2 0.044(3) 0.0356(17) 0.0362(16) -0.0155(13) 0.0012(15) 0.0030(16)
Dy2A 0.044(3) 0.0356(17) 0.0362(16) -0.0155(13) 0.0012(15) 0.0030(16)
Sc3 0.0615(11) 0.0396(6) 0.0313(6) 0.0137(5) -0.0019(6) -0.0125(6)
Dy3A 0.0615(11) 0.0396(6) 0.0313(6) 0.0137(5) -0.0019(6) -0.0125(6)
Sc4 0.061(7) 0.042(6) 0.041(6) -0.007(6) 0.004(6) -0.006(6)
Dy4A 0.061(7) 0.042(6) 0.041(6) -0.007(6) 0.004(6) -0.006(6)
Dy1 0.0439(15) 0.0426(10) 0.0422(10) 0.0038(8) 0.0065(9) -0.0115(9)
Sc1A 0.0439(15) 0.0426(10) 0.0422(10) 0.0038(8) 0.0065(9) -0.0115(9)
Dy2 0.131(11) 0.136(10) 0.134(11) 0.001(10) -0.001(10) 0.029(10)
Sc2A 0.131(11) 0.136(10) 0.134(11) 0.001(10) -0.001(10) 0.029(10)
Dy3 0.050(2) 0.0398(12) 0.0507(13) -0.0103(9) 0.0068(12) 0.0134(11)
Sc3A 0.050(2) 0.0398(12) 0.0507(13) -0.0103(9) 0.0068(12) 0.0134(11)
Dy4 0.087(8) 0.079(6) 0.083(7) 0.004(6) -0.014(6) 0.023(6)
Sc4A 0.087(8) 0.079(6) 0.083(7) 0.004(6) -0.014(6) 0.023(6)

_geom_special_details            
;
 All esds (except the esd in the dihedral angle between two l.s. planes)
 are estimated using the full covariance matrix.  The cell esds are taken
 into account individually in the estimation of esds in distances, angles
 and torsion angles; correlations between esds in cell parameters are only
 used when they are defined by crystal symmetry.  An approximate (isotropic)
 treatment of cell esds is used for estimating esds involving l.s. planes.
;

loop_
_geom_bond_atom_site_label_1
_geom_bond_atom_site_label_2
_geom_bond_distance
_geom_bond_site_symmetry_2
_geom_bond_publ_flag
C1X C6X 1.363(17) . ?
C1X C2X 1.418(16) . ?
C1X H1X 0.9500 . ?
C2X C3X 1.365(17) . ?
C2X H2X 0.9500 . ?
C3X C4X 1.39(2) . ?
C3X H3X 0.9500 . ?
C4X C5X 1.391(17) . ?
C4X H4X 0.9500 . ?
C5X C6X 1.360(17) . ?
C5X H5X 0.9500 . ?
C6X H6X 0.9500 . ?
C7X C12X 1.351(19) . ?
C7X C8X 1.42(2) . ?
C7X H7X 0.9500 . ?
C8X C9X 1.297(18) . ?
C8X H8X 0.9500 . ?
C9X C10X 1.46(2) . ?
C9X H9X 0.9500 . ?
C10X C11X 1.38(2) . ?
C10X H10X 0.9500 . ?
C11X C12X 1.387(19) . ?
C11X H11X 0.9500 . ?
C12X H12X 0.9500 . ?
Ni1 N2 1.943(6) . ?
Ni1 N1 1.958(6) . ?
Ni1 N3 1.962(6) . ?
Ni1 N4 1.964(6) . ?
N1 C16N 1.370(11) . ?
N1 C9N 1.389(10) . ?
N2 C1N 1.376(10) . ?
N2 C7N 1.408(11) . ?
N3 C34N 1.372(10) . ?
N3 C27N 1.385(10) . ?
N4 C18N 1.369(11) . ?
N4 C25N 1.427(11) . ?
C1N C35N 1.371(12) . ?
C1N C2N 1.449(11) . ?
C2N C4N 1.387(12) . ?
C2N C3N 1.493(12) . ?
C3N C36N 1.579(14) . ?
C3N H3N1 0.9900 . ?
C3N H3N2 0.9900 . ?
C4N C7N 1.444(12) . ?
C4N C5N 1.529(13) . ?
C5N C6N 1.487(17) . ?
C5N H5N1 0.9900 . ?
C5N H5N2 0.9900 . ?
C6N H6N1 0.9800 . ?
C6N H6N2 0.9800 . ?
C6N H6N3 0.9800 . ?
C7N C8N 1.333(13) . ?
C8N C9N 1.377(12) . ?
C8N H8N 0.9500 . ?
C9N C10N 1.473(12) . ?
C10N C13N 1.335(12) . ?
C10N C11N 1.505(13) . ?
C11N C12N 1.499(14) . ?
C11N H11A 0.9900 . ?
C11N H11B 0.9900 . ?
C12N H12A 0.9800 . ?
C12N H12B 0.9800 . ?
C12N H12C 0.9800 . ?
C13N C16N 1.452(12) . ?
C13N C14N 1.522(13) . ?
C14N C15N 1.486(14) . ?
C14N H14A 0.9900 . ?
C14N H14B 0.9900 . ?
C15N H15A 0.9800 . ?
C15N H15B 0.9800 . ?
C15N H15C 0.9800 . ?
C16N C17N 1.373(12) . ?
C17N C18N 1.375(12) . ?
C17N H17N 0.9500 . ?
C18N C19N 1.449(13) . ?
C19N C22N 1.410(13) . ?
C19N C20N 1.458(13) . ?
C20N C21N 1.599(18) . ?
C20N H20A 0.9900 . ?
C20N H20B 0.9900 . ?
C21N H21A 0.9800 . ?
C21N H21B 0.9800 . ?
C21N H21C 0.9800 . ?
C22N C25N 1.423(12) . ?
C22N C23N 1.463(13) . ?
C23N C24N 1.553(14) . ?
C23N H23A 0.9900 . ?
C23N H23B 0.9900 . ?
C24N H24A 0.9800 . ?
C24N H24B 0.9800 . ?
C24N H24C 0.9800 . ?
C25N C26N 1.362(12) . ?
C26N C27N 1.395(11) . ?
C26N H26N 0.9500 . ?
C27N C28N 1.438(11) . ?
C28N C31N 1.371(11) . ?
C28N C29N 1.473(11) . ?
C29N C30N 1.517(13) . ?
C29N H29A 0.9900 . ?
C29N H29B 0.9900 . ?
C30N H30A 0.9800 . ?
C30N H30B 0.9800 . ?
C30N H30C 0.9800 . ?
C31N C34N 1.470(11) . ?
C31N C32N 1.463(11) . ?
C32N C33N 1.579(14) . ?
C32N H32A 0.9900 . ?
C32N H32B 0.9900 . ?
C33N H33A 0.9800 . ?
C33N H33B 0.9800 . ?
C33N H33C 0.9800 . ?
C34N C35N 1.394(11) . ?
C35N H35N 0.9500 . ?
C36N H36A 0.9800 . ?
C36N H36B 0.9800 . ?
C36N H36C 0.9800 . ?
C1A C73A 1.357(19) . ?
C1A C2A 1.434(17) . ?
C1A C5A 1.478(17) . ?
C2A C3A 1.435(18) . ?
C2A C62A 1.438(18) . ?
C3A C9A 1.38(2) . ?
C3A C4A 1.426(17) . ?
C4A C6A 1.33(2) . ?
C4A C5A 1.439(17) . ?
C5A C80A 1.382(19) . ?
C6A C7A 1.39(2) . ?
C6A C28A 1.48(2) . ?
C7A C8A 1.463(17) . ?
C7A C15A 1.470(17) . ?
C8A C9A 1.43(2) . ?
C8A C13A 1.493(18) . ?
C9A C10A 1.461(19) . ?
C10A C11A 1.411(15) . ?
C10A C61A 1.417(16) . ?
C11A C58A 1.397(15) . ?
C11A C59A 1.500(15) . ?
C12A C66A 1.277(15) . ?
C12A C70A 1.374(17) . ?
C12A C77A 1.468(18) . ?
C13A C58A 1.323(19) . ?
C13A C14A 1.450(18) . ?
C14A C16A 1.348(19) . ?
C14A C15A 1.442(18) . ?
C15A C26A 1.35(2) . ?
C16A C24A 1.420(16) . ?
C16A C17A 1.418(17) . ?
C17A C22A 1.420(17) . ?
C17A C18A 1.434(18) . ?
C18A C19A 1.394(16) . ?
C18A C58A 1.534(16) . ?
C19A C20A 1.403(16) . ?
C19A C67A 1.455(16) . ?
C20A C54A 1.401(17) . ?
C20A C21A 1.47(2) . ?
C21A C22A 1.43(2) . ?
C21A C35A 1.48(2) . ?
C22A C23A 1.454(17) . ?
C23A C33A 1.247(15) . ?
C23A C24A 1.455(16) . ?
C24A C25A 1.429(16) . ?
C25A C26A 1.461(19) . ?
C25A C31A 1.512(17) . ?
C26A C27A 1.48(2) . ?
C27A C28A 1.459(16) . ?
C27A C29A 1.485(17) . ?
C28A C79A 1.461(17) . ?
C29A C56A 1.443(19) . ?
C29A C78A 1.548(18) . ?
C30A C40A 1.363(19) . ?
C30A C41A 1.508(16) . ?
C30A C39A 1.578(17) . ?
C31A C32A 1.392(15) . ?
C31A C56A 1.49(2) . ?
C32A C37A 1.447(15) . ?
C32A C33A 1.494(16) . ?
C33A C34A 1.469(17) . ?
C34A C35A 1.41(2) . ?
C34A C36A 1.419(17) . ?
C35A C49A 1.46(2) . ?
C36A C47A 1.401(19) . ?
C36A C37A 1.463(16) . ?
C37A C38A 1.320(15) . ?
C38A C42A 1.439(15) . ?
C38A C39A 1.479(15) . ?
C39A C56A 1.43(2) . ?
C40A C75A 1.31(2) . ?
C40A C78A 1.49(2) . ?
C41A C46A 1.415(16) . ?
C41A C42A 1.478(15) . ?
C42A C43A 1.346(16) . ?
C43A C44A 1.393(16) . ?
C43A C47A 1.418(17) . ?
C44A C50A 1.354(17) . ?
C44A C45A 1.476(19) . ?
C45A C69A 1.444(17) . ?
C45A C46A 1.449(18) . ?
C46A C76A 1.447(18) . ?
C47A C48A 1.384(17) . ?
C48A C50A 1.355(17) . ?
C48A C49A 1.40(2) . ?
C49A C53A 1.53(2) . ?
C50A C51A 1.392(18) . ?
C51A C70A 1.352(17) . ?
C51A C52A 1.408(18) . ?
C52A C77A 1.252(17) . ?
C52A C53A 1.48(2) . ?
C53A C54A 1.36(2) . ?
C54A C81A 1.392(16) . ?
C55A C66A 1.387(16) . ?
C55A C65A 1.432(16) . ?
C55A C68A 1.453(15) . ?
C57A C64A 1.338(19) . ?
C57A C60A 1.383(16) . ?
C57A C82A 1.509(17) . ?
C59A C67A 1.318(14) . ?
C59A C60A 1.462(15) . ?
C60A C61A 1.441(15) . ?
C61A C62A 1.435(18) . ?
C62A C63A 1.343(18) . ?
C63A C65A 1.465(16) . ?
C63A C64A 1.486(17) . ?
C64A C66A 1.476(17) . ?
C65A C73A 1.385(18) . ?
C67A C81A 1.494(16) . ?
C68A C71A 1.402(18) . ?
C68A C69A 1.410(16) . ?
C69A C70A 1.403(15) . ?
C71A C76A 1.464(15) . ?
C71A C72A 1.462(16) . ?
C72A C74A 1.468(16) . ?
C72A C73A 1.487(17) . ?
C74A C80A 1.39(2) . ?
C74A C75A 1.566(17) . ?
C75A C76A 1.528(17) . ?
C77A C82A 1.41(2) . ?
C78A C79A 1.541(17) . ?
C79A C80A 1.50(2) . ?
C81A C82A 1.352(17) . ?
S1S S2S 1.326(11) . ?
S1S Sc2 1.868(6) . ?
S1S Dy3 1.990(5) . ?
S1S Sc1 2.13(3) . ?
S1S Dy4 2.290(16) . ?
S1S Dy1 2.346(5) . ?
S1S Sc3 2.378(5) . ?
S2S Dy2 1.70(3) . ?
S2S Sc3 1.904(11) . ?
S2S Dy4 1.911(18) . ?
S2S Dy1 1.929(11) . ?
S2S Sc4 1.96(3) . ?

loop_
_geom_angle_atom_site_label_1
_geom_angle_atom_site_label_2
_geom_angle_atom_site_label_3
_geom_angle
_geom_angle_site_symmetry_1
_geom_angle_site_symmetry_3
_geom_angle_publ_flag
C6X C1X C2X 119.4(12) . . ?
C6X C1X H1X 120.3 . . ?
C2X C1X H1X 120.3 . . ?
C3X C2X C1X 119.9(12) . . ?
C3X C2X H2X 120.1 . . ?
C1X C2X H2X 120.1 . . ?
C4X C3X C2X 118.7(12) . . ?
C4X C3X H3X 120.6 . . ?
C2X C3X H3X 120.6 . . ?
C3X C4X C5X 121.6(14) . . ?
C3X C4X H4X 119.2 . . ?
C5X C4X H4X 119.2 . . ?
C6X C5X C4X 118.6(15) . . ?
C6X C5X H5X 120.7 . . ?
C4X C5X H5X 120.7 . . ?
C1X C6X C5X 121.5(11) . . ?
C1X C6X H6X 119.2 . . ?
C5X C6X H6X 119.2 . . ?
C12X C7X C8X 118.1(14) . . ?
C12X C7X H7X 120.9 . . ?
C8X C7X H7X 120.9 . . ?
C9X C8X C7X 122.6(16) . . ?
C9X C8X H8X 118.7 . . ?
C7X C8X H8X 118.7 . . ?
C8X C9X C10X 118.4(16) . . ?
C8X C9X H9X 120.8 . . ?
C10X C9X H9X 120.8 . . ?
C11X C10X C9X 115.1(14) . . ?
C11X C10X H10X 122.5 . . ?
C9X C10X H10X 122.5 . . ?
C10X C11X C12X 123.2(16) . . ?
C10X C11X H11X 118.4 . . ?
C12X C11X H11X 118.4 . . ?
C7X C12X C11X 117.9(15) . . ?
C7X C12X H12X 121.0 . . ?
C11X C12X H12X 121.0 . . ?
N2 Ni1 N1 90.4(3) . . ?
N2 Ni1 N3 90.0(3) . . ?
N1 Ni1 N3 176.5(3) . . ?
N2 Ni1 N4 177.2(3) . . ?
N1 Ni1 N4 89.4(3) . . ?
N3 Ni1 N4 90.1(3) . . ?
C16N N1 C9N 104.7(7) . . ?
C16N N1 Ni1 127.9(6) . . ?
C9N N1 Ni1 127.5(6) . . ?
C1N N2 C7N 104.0(7) . . ?
C1N N2 Ni1 129.1(6) . . ?
C7N N2 Ni1 126.9(6) . . ?
C34N N3 C27N 103.5(6) . . ?
C34N N3 Ni1 127.5(5) . . ?
C27N N3 Ni1 129.0(5) . . ?
C18N N4 C25N 103.3(7) . . ?
C18N N4 Ni1 129.1(6) . . ?
C25N N4 Ni1 127.6(6) . . ?
C35N C1N N2 124.3(8) . . ?
C35N C1N C2N 122.4(8) . . ?
N2 C1N C2N 113.2(7) . . ?
C4N C2N C1N 104.4(8) . . ?
C4N C2N C3N 129.6(8) . . ?
C1N C2N C3N 125.8(8) . . ?
C2N C3N C36N 111.2(9) . . ?
C2N C3N H3N1 109.4 . . ?
C36N C3N H3N1 109.4 . . ?
C2N C3N H3N2 109.4 . . ?
C36N C3N H3N2 109.4 . . ?
H3N1 C3N H3N2 108.0 . . ?
C2N C4N C7N 107.9(8) . . ?
C2N C4N C5N 127.4(8) . . ?
C7N C4N C5N 124.6(8) . . ?
C6N C5N C4N 112.8(9) . . ?
C6N C5N H5N1 109.0 . . ?
C4N C5N H5N1 109.0 . . ?
C6N C5N H5N2 109.0 . . ?
C4N C5N H5N2 109.0 . . ?
H5N1 C5N H5N2 107.8 . . ?
C5N C6N H6N1 109.5 . . ?
C5N C6N H6N2 109.5 . . ?
H6N1 C6N H6N2 109.5 . . ?
C5N C6N H6N3 109.5 . . ?
H6N1 C6N H6N3 109.5 . . ?
H6N2 C6N H6N3 109.5 . . ?
C8N C7N N2 126.2(8) . . ?
C8N C7N C4N 123.5(8) . . ?
N2 C7N C4N 110.3(8) . . ?
C7N C8N C9N 124.2(8) . . ?
C7N C8N H8N 117.9 . . ?
C9N C8N H8N 117.9 . . ?
C8N C9N N1 124.9(8) . . ?
C8N C9N C10N 124.8(8) . . ?
N1 C9N C10N 110.3(7) . . ?
C13N C10N C9N 106.2(8) . . ?
C13N C10N C11N 131.1(9) . . ?
C9N C10N C11N 122.6(8) . . ?
C12N C11N C10N 112.2(7) . . ?
C12N C11N H11A 109.2 . . ?
C10N C11N H11A 109.2 . . ?
C12N C11N H11B 109.2 . . ?
C10N C11N H11B 109.2 . . ?
H11A C11N H11B 107.9 . . ?
C11N C12N H12A 109.5 . . ?
C11N C12N H12B 109.5 . . ?
H12A C12N H12B 109.5 . . ?
C11N C12N H12C 109.5 . . ?
H12A C12N H12C 109.5 . . ?
H12B C12N H12C 109.5 . . ?
C10N C13N C16N 107.5(8) . . ?
C10N C13N C14N 129.0(9) . . ?
C16N C13N C14N 122.9(8) . . ?
C15N C14N C13N 114.8(8) . . ?
C15N C14N H14A 108.6 . . ?
C13N C14N H14A 108.6 . . ?
C15N C14N H14B 108.6 . . ?
C13N C14N H14B 108.6 . . ?
H14A C14N H14B 107.6 . . ?
C14N C15N H15A 109.5 . . ?
C14N C15N H15B 109.5 . . ?
H15A C15N H15B 109.5 . . ?
C14N C15N H15C 109.5 . . ?
H15A C15N H15C 109.5 . . ?
H15B C15N H15C 109.5 . . ?
N1 C16N C17N 125.3(8) . . ?
N1 C16N C13N 111.2(8) . . ?
C17N C16N C13N 123.5(8) . . ?
C18N C17N C16N 124.6(8) . . ?
C18N C17N H17N 117.7 . . ?
C16N C17N H17N 117.7 . . ?
N4 C18N C17N 123.7(8) . . ?
N4 C18N C19N 113.2(7) . . ?
C17N C18N C19N 123.0(8) . . ?
C22N C19N C18N 105.2(7) . . ?
C22N C19N C20N 127.2(9) . . ?
C18N C19N C20N 127.5(9) . . ?
C19N C20N C21N 111.1(8) . . ?
C19N C20N H20A 109.4 . . ?
C21N C20N H20A 109.4 . . ?
C19N C20N H20B 109.4 . . ?
C21N C20N H20B 109.4 . . ?
H20A C20N H20B 108.0 . . ?
C20N C21N H21A 109.5 . . ?
C20N C21N H21B 109.5 . . ?
H21A C21N H21B 109.5 . . ?
C20N C21N H21C 109.5 . . ?
H21A C21N H21C 109.5 . . ?
H21B C21N H21C 109.5 . . ?
C19N C22N C25N 106.4(8) . . ?
C19N C22N C23N 128.8(8) . . ?
C25N C22N C23N 124.7(9) . . ?
C22N C23N C24N 112.4(9) . . ?
C22N C23N H23A 109.1 . . ?
C24N C23N H23A 109.1 . . ?
C22N C23N H23B 109.1 . . ?
C24N C23N H23B 109.1 . . ?
H23A C23N H23B 107.9 . . ?
C23N C24N H24A 109.5 . . ?
C23N C24N H24B 109.5 . . ?
H24A C24N H24B 109.5 . . ?
C23N C24N H24C 109.5 . . ?
H24A C24N H24C 109.5 . . ?
H24B C24N H24C 109.5 . . ?
C26N C25N C22N 124.2(8) . . ?
C26N C25N N4 123.9(8) . . ?
C22N C25N N4 111.9(8) . . ?
C25N C26N C27N 125.5(8) . . ?
C25N C26N H26N 117.2 . . ?
C27N C26N H26N 117.2 . . ?
N3 C27N C26N 123.8(7) . . ?
N3 C27N C28N 112.3(7) . . ?
C26N C27N C28N 123.9(7) . . ?
C31N C28N C27N 106.9(7) . . ?
C31N C28N C29N 127.4(8) . . ?
C27N C28N C29N 125.2(8) . . ?
C28N C29N C30N 113.4(8) . . ?
C28N C29N H29A 108.9 . . ?
C30N C29N H29A 108.9 . . ?
C28N C29N H29B 108.9 . . ?
C30N C29N H29B 108.9 . . ?
H29A C29N H29B 107.7 . . ?
C29N C30N H30A 109.5 . . ?
C29N C30N H30B 109.5 . . ?
H30A C30N H30B 109.5 . . ?
C29N C30N H30C 109.5 . . ?
H30A C30N H30C 109.5 . . ?
H30B C30N H30C 109.5 . . ?
C28N C31N C34N 104.7(7) . . ?
C28N C31N C32N 128.9(8) . . ?
C34N C31N C32N 126.4(7) . . ?
C31N C32N C33N 110.0(8) . . ?
C31N C32N H32A 109.7 . . ?
C33N C32N H32A 109.7 . . ?
C31N C32N H32B 109.7 . . ?
C33N C32N H32B 109.7 . . ?
H32A C32N H32B 108.2 . . ?
C32N C33N H33A 109.5 . . ?
C32N C33N H33B 109.5 . . ?
H33A C33N H33B 109.5 . . ?
C32N C33N H33C 109.5 . . ?
H33A C33N H33C 109.5 . . ?
H33B C33N H33C 109.5 . . ?
N3 C34N C35N 125.1(7) . . ?
N3 C34N C31N 112.5(6) . . ?
C35N C34N C31N 122.3(7) . . ?
C1N C35N C34N 123.9(8) . . ?
C1N C35N H35N 118.1 . . ?
C34N C35N H35N 118.1 . . ?
C3N C36N H36A 109.5 . . ?
C3N C36N H36B 109.5 . . ?
H36A C36N H36B 109.5 . . ?
C3N C36N H36C 109.5 . . ?
H36A C36N H36C 109.5 . . ?
H36B C36N H36C 109.5 . . ?
C73A C1A C2A 122.3(13) . . ?
C73A C1A C5A 120.6(12) . . ?
C2A C1A C5A 107.2(11) . . ?
C3A C2A C1A 107.7(11) . . ?
C3A C2A C62A 124.6(12) . . ?
C1A C2A C62A 116.3(13) . . ?
C9A C3A C4A 117.6(13) . . ?
C9A C3A C2A 119.8(13) . . ?
C4A C3A C2A 109.9(11) . . ?
C6A C4A C3A 119.3(15) . . ?
C6A C4A C5A 123.5(15) . . ?
C3A C4A C5A 107.4(11) . . ?
C80A C5A C4A 124.2(15) . . ?
C80A C5A C1A 120.9(15) . . ?
C4A C5A C1A 107.7(11) . . ?
C4A C6A C7A 125.7(17) . . ?
C4A C6A C28A 118.4(17) . . ?
C7A C6A C28A 111.3(14) . . ?
C6A C7A C8A 117.6(13) . . ?
C6A C7A C15A 124.7(14) . . ?
C8A C7A C15A 107.6(11) . . ?
C9A C8A C7A 115.0(13) . . ?
C9A C8A C13A 127.2(13) . . ?
C7A C8A C13A 105.3(10) . . ?
C3A C9A C8A 124.3(15) . . ?
C3A C9A C10A 118.8(15) . . ?
C8A C9A C10A 109.9(13) . . ?
C11A C10A C61A 113.3(11) . . ?
C11A C10A C9A 122.4(12) . . ?
C61A C10A C9A 119.3(12) . . ?
C58A C11A C10A 121.3(11) . . ?
C58A C11A C59A 121.4(10) . . ?
C10A C11A C59A 102.6(9) . . ?
C66A C12A C70A 121.0(13) . . ?
C66A C12A C77A 118.4(15) . . ?
C70A C12A C77A 108.6(11) . . ?
C58A C13A C14A 121.2(14) . . ?
C58A C13A C8A 115.6(13) . . ?
C14A C13A C8A 110.9(11) . . ?
C16A C14A C15A 120.2(14) . . ?
C16A C14A C13A 124.9(15) . . ?
C15A C14A C13A 105.4(11) . . ?
C26A C15A C14A 119.1(14) . . ?
C26A C15A C7A 122.7(14) . . ?
C14A C15A C7A 110.8(11) . . ?
C14A C16A C24A 121.0(14) . . ?
C14A C16A C17A 118.9(14) . . ?
C24A C16A C17A 112.5(12) . . ?
C22A C17A C16A 108.5(11) . . ?
C22A C17A C18A 123.6(14) . . ?
C16A C17A C18A 117.0(13) . . ?
C19A C18A C17A 117.2(13) . . ?
C19A C18A C58A 113.1(11) . . ?
C17A C18A C58A 122.9(13) . . ?
C18A C19A C20A 119.6(12) . . ?
C18A C19A C67A 126.9(11) . . ?
C20A C19A C67A 104.9(11) . . ?
C19A C20A C54A 112.5(11) . . ?
C19A C20A C21A 123.8(14) . . ?
C54A C20A C21A 120.4(14) . . ?
C22A C21A C35A 119.0(16) . . ?
C22A C21A C20A 115.0(14) . . ?
C35A C21A C20A 117.4(15) . . ?
C17A C22A C21A 119.6(13) . . ?
C17A C22A C23A 104.7(11) . . ?
C21A C22A C23A 121.9(13) . . ?
C33A C23A C24A 122.6(13) . . ?
C33A C23A C22A 119.7(14) . . ?
C24A C23A C22A 112.1(11) . . ?
C16A C24A C25A 121.0(12) . . ?
C16A C24A C23A 102.3(10) . . ?
C25A C24A C23A 122.2(11) . . ?
C24A C25A C26A 114.6(13) . . ?
C24A C25A C31A 113.1(11) . . ?
C26A C25A C31A 126.3(14) . . ?
C15A C26A C25A 123.4(16) . . ?
C15A C26A C27A 117.1(14) . . ?
C25A C26A C27A 114.0(14) . . ?
C28A C27A C26A 118.5(12) . . ?
C28A C27A C29A 110.8(11) . . ?
C26A C27A C29A 121.4(12) . . ?
C27A C28A C79A 108.8(11) . . ?
C27A C28A C6A 124.2(13) . . ?
C79A C28A C6A 117.2(13) . . ?
C56A C29A C27A 122.9(14) . . ?
C56A C29A C78A 123.2(14) . . ?
C27A C29A C78A 106.2(10) . . ?
C40A C30A C41A 121.8(13) . . ?
C40A C30A C39A 122.2(14) . . ?
C41A C30A C39A 106.9(9) . . ?
C32A C31A C56A 117.3(14) . . ?
C32A C31A C25A 120.3(12) . . ?
C56A C31A C25A 116.3(13) . . ?
C31A C32A C37A 125.0(11) . . ?
C31A C32A C33A 120.0(11) . . ?
C37A C32A C33A 102.2(10) . . ?
C23A C33A C34A 118.8(14) . . ?
C23A C33A C32A 120.0(13) . . ?
C34A C33A C32A 111.8(10) . . ?
C35A C34A C36A 114.7(14) . . ?
C35A C34A C33A 126.8(14) . . ?
C36A C34A C33A 105.4(11) . . ?
C34A C35A C21A 111.0(16) . . ?
C34A C35A C49A 121.5(15) . . ?
C21A C35A C49A 120.9(16) . . ?
C47A C36A C34A 124.4(13) . . ?
C47A C36A C37A 116.5(12) . . ?
C34A C36A C37A 109.1(11) . . ?
C38A C37A C32A 119.1(12) . . ?
C38A C37A C36A 121.0(12) . . ?
C32A C37A C36A 111.4(10) . . ?
C37A C38A C42A 120.8(12) . . ?
C37A C38A C39A 118.2(12) . . ?
C42A C38A C39A 111.9(9) . . ?
C56A C39A C38A 124.7(12) . . ?
C56A C39A C30A 119.4(12) . . ?
C38A C39A C30A 104.2(9) . . ?
C75A C40A C30A 121.5(17) . . ?
C75A C40A C78A 111.2(15) . . ?
C30A C40A C78A 120.4(16) . . ?
C46A C41A C42A 116.2(11) . . ?
C46A C41A C30A 122.0(11) . . ?
C42A C41A C30A 107.7(10) . . ?
C43A C42A C38A 120.7(12) . . ?
C43A C42A C41A 122.1(11) . . ?
C38A C42A C41A 109.3(10) . . ?
C42A C43A C44A 121.8(11) . . ?
C42A C43A C47A 119.2(13) . . ?
C44A C43A C47A 107.8(11) . . ?
C50A C44A C43A 106.3(11) . . ?
C50A C44A C45A 120.2(11) . . ?
C43A C44A C45A 120.5(11) . . ?
C69A C45A C46A 121.7(13) . . ?
C69A C45A C44A 116.3(12) . . ?
C46A C45A C44A 116.0(12) . . ?
C41A C46A C76A 109.6(13) . . ?
C41A C46A C45A 122.8(12) . . ?
C76A C46A C45A 120.4(12) . . ?
C48A C47A C36A 120.4(14) . . ?
C48A C47A C43A 106.7(11) . . ?
C36A C47A C43A 121.8(12) . . ?
C50A C48A C47A 107.4(11) . . ?
C50A C48A C49A 122.3(15) . . ?
C47A C48A C49A 118.6(15) . . ?
C48A C49A C35A 120.3(16) . . ?
C48A C49A C53A 118.2(17) . . ?
C35A C49A C53A 117.4(15) . . ?
C44A C50A C48A 111.7(12) . . ?
C44A C50A C51A 119.7(14) . . ?
C48A C50A C51A 121.4(15) . . ?
C70A C51A C50A 122.2(15) . . ?
C70A C51A C52A 110.1(12) . . ?
C50A C51A C52A 121.7(15) . . ?
C77A C52A C51A 110.2(13) . . ?
C77A C52A C53A 121.5(16) . . ?
C51A C52A C53A 119.2(15) . . ?
C54A C53A C52A 117.5(16) . . ?
C54A C53A C49A 118.9(16) . . ?
C52A C53A C49A 115.8(15) . . ?
C53A C54A C81A 120.5(15) . . ?
C53A C54A C20A 124.6(15) . . ?
C81A C54A C20A 108.2(11) . . ?
C66A C55A C65A 109.2(11) . . ?
C66A C55A C68A 118.7(11) . . ?
C65A C55A C68A 120.4(11) . . ?
C39A C56A C29A 117.8(15) . . ?
C39A C56A C31A 114.7(14) . . ?
C29A C56A C31A 118.7(15) . . ?
C64A C57A C60A 119.9(15) . . ?
C64A C57A C82A 113.4(14) . . ?
C60A C57A C82A 118.9(12) . . ?
C13A C58A C11A 121.4(14) . . ?
C13A C58A C18A 114.6(13) . . ?
C11A C58A C18A 119.5(12) . . ?
C67A C59A C60A 119.2(11) . . ?
C67A C59A C11A 119.5(10) . . ?
C60A C59A C11A 110.3(9) . . ?
C57A C60A C61A 122.1(13) . . ?
C57A C60A C59A 123.7(11) . . ?
C61A C60A C59A 105.1(10) . . ?
C10A C61A C62A 124.1(12) . . ?
C10A C61A C60A 108.4(10) . . ?
C62A C61A C60A 118.9(13) . . ?
C63A C62A C61A 116.5(13) . . ?
C63A C62A C2A 121.7(14) . . ?
C61A C62A C2A 113.1(14) . . ?
C62A C63A C65A 120.2(12) . . ?
C62A C63A C64A 124.2(12) . . ?
C65A C63A C64A 107.5(10) . . ?
C57A C64A C63A 118.1(14) . . ?
C57A C64A C66A 126.2(14) . . ?
C63A C64A C66A 104.6(10) . . ?
C73A C65A C55A 125.1(12) . . ?
C73A C65A C63A 118.4(12) . . ?
C55A C65A C63A 108.0(10) . . ?
C12A C66A C55A 123.1(13) . . ?
C12A C66A C64A 120.2(15) . . ?
C55A C66A C64A 110.7(11) . . ?
C59A C67A C19A 119.2(11) . . ?
C59A C67A C81A 117.1(11) . . ?
C19A C67A C81A 107.2(10) . . ?
C71A C68A C69A 123.1(11) . . ?
C71A C68A C55A 115.7(12) . . ?
C69A C68A C55A 116.4(11) . . ?
C70A C69A C68A 119.3(11) . . ?
C70A C69A C45A 119.2(13) . . ?
C68A C69A C45A 116.8(12) . . ?
C51A C70A C12A 104.6(12) . . ?
C51A C70A C69A 119.6(12) . . ?
C12A C70A C69A 120.7(12) . . ?
C68A C71A C76A 121.7(11) . . ?
C68A C71A C72A 123.6(11) . . ?
C76A C71A C72A 107.6(10) . . ?
C71A C72A C74A 112.3(9) . . ?
C71A C72A C73A 119.2(11) . . ?
C74A C72A C73A 120.7(12) . . ?
C1A C73A C65A 120.9(13) . . ?
C1A C73A C72A 117.8(14) . . ?
C65A C73A C72A 115.2(13) . . ?
C80A C74A C72A 118.1(12) . . ?
C80A C74A C75A 125.0(13) . . ?
C72A C74A C75A 105.3(10) . . ?
C40A C75A C76A 116.5(13) . . ?
C40A C75A C74A 125.5(14) . . ?
C76A C75A C74A 105.4(9) . . ?
C46A C76A C71A 116.3(12) . . ?
C46A C76A C75A 127.0(12) . . ?
C71A C76A C75A 109.4(10) . . ?
C52A C77A C82A 119.7(16) . . ?
C52A C77A C12A 106.5(12) . . ?
C82A C77A C12A 121.8(15) . . ?
C40A C78A C29A 116.6(13) . . ?
C40A C78A C79A 127.2(13) . . ?
C29A C78A C79A 105.4(10) . . ?
C28A C79A C80A 122.9(13) . . ?
C28A C79A C78A 108.7(10) . . ?
C80A C79A C78A 116.9(13) . . ?
C5A C80A C74A 121.5(15) . . ?
C5A C80A C79A 113.0(15) . . ?
C74A C80A C79A 113.8(14) . . ?
C82A C81A C54A 118.2(13) . . ?
C82A C81A C67A 127.7(12) . . ?
C54A C81A C67A 106.7(11) . . ?
C81A C82A C77A 122.1(15) . . ?
C81A C82A C57A 113.3(12) . . ?
C77A C82A C57A 118.9(15) . . ?
S2S S1S Sc2 92.2(6) . . ?
S2S S1S Dy3 86.9(5) . . ?
S2S S1S Sc1 78.7(9) . . ?
S2S S1S Dy4 56.5(6) . . ?
S2S S1S Dy1 55.3(5) . . ?
S2S S1S Sc3 53.0(5) . . ?
S1S S2S Dy2 137.0(12) . . ?
S1S S2S Sc3 93.1(6) . . ?
S1S S2S Dy4 88.1(8) . . ?
S1S S2S Dy1 90.2(6) . . ?
S1S S2S Sc4 103.5(10) . . ?
S1S Sc1 S2S 34.7(5) . . ?
S1S Sc2 S2S 34.6(3) . . ?
S2S Sc3 S1S 33.8(3) . . ?
S2S Sc4 S1S 29.7(5) . . ?
S2S Dy1 S1S 34.4(3) . . ?
S2S Dy2 S1S 18.7(6) . . ?
S1S Dy3 S2S 34.6(3) . . ?
S2S Dy4 S1S 35.4(4) . . ?

_refine_diff_density_max         1.293
_refine_diff_density_min         -0.896
_refine_diff_density_rms         0.209

_shelx_res_file                  
;
TITL V00270LE_0m_4a_a.res in P2(1)/c
    V00270LE_0m_4a_a.res
    created by SHELXL-2018/3 at 12:22:36 on 04-Feb-2020
CELL  0.71073  19.9936  15.0288  25.3602   90.000   94.394   90.000
ZERR   4.000   0.0080   0.0060   0.0060    0.000    0.010    0.000
LATT 1
SYMM -X, 1/2+Y, 1/2-Z
SFAC C  Cl Dy N  Ni O  S  Sc H
UNIT 520  0  4  16  4  0  4  4 224
LIST 6 ! automatically inserted. Change 6 to 4 for CHECKCIF!!
REM Old TITL V00270LE_0m_4a in P2
REM SHELXT solution in P2(1)/c
REM R1 0.401,  Rweak 0.085,  Alpha 0.208,  Orientation as input
REM Formula found by SHELXT:  C102 Dy N30 Ni2 O16 S2 Sc
L.S. 30
BOND $H
FMAP 2
PLAN 10
acta
REM FREE C3 C6
REM FREE C11 C16
TEMP -123.150
omit -3 7 3
omit 3 4 1
omit 6 4 5
omit -5 11 6
omit 5 1 6
omit -2 3 7
omit 6 1 8
omit -6 2 4
omit 7 2 16
omit 5 5 10
omit -13 1 4
omit 4 1 8
omit -6 6 1
omit -11 2 14
omit 7 1 16
omit 7 5 4
omit 8 5 6
omit -5 9 15
omit 5 5 16
omit -12 2 12
omit 1 1 18
omit 13 2 10
omit 7 2 18
omit 9 6 7
omit 1 6 17
omit -4 12 5
omit 2 6 19
omit -13 5 4
omit 10 3 15
omit 8 5 8
omit -8 1 6
omit 8 3 17
omit 4 10 0
omit 3 4 3
omit 11 1 8
omit 6 11 3
omit -2 8 5
omit -2 1 16
omit 4 4 11
omit 7 6 5
omit 10 6 9
omit -1 6 6
omit 2 1 2
omit -1 4 15
omit 6 10 4
omit -3 0 4
omit -4 0 6
omit -2 0 2
omit -1 1 1
omit -4 1 7
omit 5 0 0
omit -9 0 10
omit 2 0 0
omit 3 1 5
omit 1 4 2
omit -4 0 8
omit -1 3 1
omit -4 3 13
omit 4 6 5
omit 0 2 8
omit -9 4 6
omit -7 3 5
omit 6 6 5
omit -2 1 5
omit 6 4 9
omit -8 2 1
omit -2 4 4
omit -3 2 8

FLAT 0.04 C1A C2A C3A C4A C5A
SADI 0.04 C1A C2A C2A C3A C3A C4A C4A C5A C5A C1A
SADI 0.04 C1A C3A C1A C4A C2A C4A C2A C5A C3A C5A

FLAT 0.04 C43A C44A C50A C48A C47A
SADI 0.04 C43A C44A C44A C50A C50A C48A C48A C47A C47A C43A
SADI 0.04 C43A C50A C43A C48A C44A C48A C44A C47A C50A C47A

FLAT 0.04 C36A C37A C32A C33A C34A
SADI 0.04 C36A C37A C37A C32A C32A C33A C33A C34A C34A C36A
SADI 0.04 C36A C32A C36A C33A C37A C33A C37A C34A C32A C34A

FLAT 0.04 C42A C41A C30A C39A C38A
SADI 0.04 C42A C41A C41A C30A C30A C39A C39A C38A C38A C42A
SADI 0.04 C42A C30A C42A C39A C41A C39A C41A C38A C30A C38A

FLAT 0.04 C71A C72A C74A C75A C76A
SADI 0.04 C71A C72A C72A C74A C74A C75A C75A C76A C76A C71A
SADI 0.04 C71A C74A C71A C75A C72A C75A C72A C76A C74A C76A

FLAT 0.04 C29A C27A C28A C79A C78A
SADI 0.04 C29A C27A C27A C28A C28A C79A C79A C78A C78A C29A
SADI 0.04 C29A C28A C29A C79A C27A C79A C27A C78A C28A C78A

FLAT 0.04 C7A C8A C13A C14A C15A
SADI 0.04 C7A C8A C8A C13A C13A C14A C14A C15A C15A C7A
SADI 0.04 C7A C13A C7A C14A C8A C14A C8A C15A C13A C15A

FLAT 0.04 C55A C65A C63A C64A C66A
SADI 0.04 C55A C65A C65A C63A C63A C64A C64A C66A C66A C55A
SADI 0.04 C55A C63A C55A C64A C65A C64A C65A C66A C63A C66A

FLAT 0.04 C10A C11A C59A C60A C61A
SADI 0.04 C10A C11A C11A C59A C59A C60A C60A C61A C61A C10A
SADI 0.04 C10A C59A C10A C60A C11A C60A C11A C61A C59A C61A

FLAT 0.04 C24A C23A C22A C17A C16A
SADI 0.04 C24A C23A C23A C22A C22A C17A C17A C16A C16A C24A
SADI 0.04 C24A C22A C24A C17A C23A C17A C23A C16A C22A C16A

FLAT 0.04 C54A C20A C19A C67A C81A
SADI 0.04 C54A C20A C20A C19A C19A C67A C67A C81A C81A C54A
SADI 0.04 C54A C19A C54A C67A C20A C67A C20A C81A C19A C81A

FLAT 0.04 C12A C70A C51A C52A C77A
SADI 0.04 C12A C70A C70A C51A C51A C52A C52A C77A C77A C12A
SADI 0.04 C12A C51A C12A C52A C70A C52A C70A C77A C51A C77A

SADI 0.04 C69A C70A C70A C12A C12A C66A C66A C55A C55A C68A C68A C69A
SADI 0.04 C69A C12A C69A C55A C70A C66A C70A C68A C66A C68A C12A C55A

SADI 0.04 C81A C67A C67A C59A C59A C60A C60A C57A C57A C82A C82A C81A
SADI 0.04 C81A C59A C81A C57A C67A C60A C67A C82A C60A C82A C59A C57A

SADI 0.04 C25A C31A C31A C32A C32A C33A C33A C23A C23A C24A C24A C25A
SADI 0.04 C25A C32A C25A C23A C31A C33A C31A C24A C33A C24A C32A C23A

SADI 0.04 C18A C58A C58A C11A C11A C59A C59A C67A C67A C19A C19A C18A
SADI 0.04 C18A C11A C18A C67A C58A C59A C58A C19A C59A C19A C11A C67A

SADI 0.04 C7X C8X C8X C9X C9X C10X C10X C11X C11X C12X C12X C7X
SADI 0.04 C7X C9X C7X C11X C8X C10X C8X C12X C10X C12X C9X C11X

simu 0.02 c7x > c12x
WGHT    0.060000   15.000000
EXTI    0.010700
FVAR       0.17024   0.68658   0.03358   0.24004   0.69399   0.45465   0.07163
FVAR       0.38875   0.08495   0.03238   0.50000   0.50000   0.50000
C1X   1    0.716760    0.007224    0.303908    11.00000    0.03734    0.07754 =
         0.05024    0.00465   -0.00540    0.01446
AFIX  43
H1X   9    0.670748    0.001331    0.292024    11.00000   -1.20000
AFIX   0
C2X   1    0.736340    0.013124    0.358726    11.00000    0.04432    0.06728 =
         0.05536    0.00096    0.00198    0.00826
AFIX  43
H2X   9    0.703279    0.017389    0.383590    11.00000   -1.20000
AFIX   0
C3X   1    0.802797    0.012662    0.375694    11.00000    0.05837    0.10562 =
         0.04252    0.00026    0.00812   -0.00205
AFIX  43
H3X   9    0.816505    0.011362    0.412391    11.00000   -1.20000
AFIX   0
C4X   1    0.849906    0.014127    0.338330    11.00000    0.07357    0.07375 =
         0.07499   -0.01358   -0.04354   -0.00214
AFIX  43
H4X   9    0.896252    0.014433    0.349848    11.00000   -1.20000
AFIX   0
C5X   1    0.830990    0.015161    0.284402    11.00000    0.05927    0.06021 =
         0.06162    0.00692   -0.02370   -0.00107
AFIX  43
H5X   9    0.863736    0.019320    0.259276    11.00000   -1.20000
AFIX   0
C6X   1    0.764599    0.010089    0.268417    11.00000    0.04212    0.05881 =
         0.04498    0.00686    0.00397   -0.00093
AFIX  43
H6X   9    0.751248    0.008505    0.231663    11.00000   -1.20000
AFIX   0
C7X   1    0.987190    0.898710    0.445062    11.00000    0.18529    0.13980 =
         0.05154   -0.00798    0.01153   -0.04297
AFIX  43
H7X   9    0.983463    0.924350    0.410722    11.00000   -1.20000
AFIX   0
C8X   1    0.930185    0.890370    0.474885    11.00000    0.19508    0.13095 =
         0.08814   -0.02225   -0.00711   -0.00943
AFIX  43
H8X   9    0.888321    0.912716    0.460314    11.00000   -1.20000
AFIX   0
C9X   1    0.933076    0.853446    0.521216    11.00000    0.18522    0.11995 =
         0.09027    0.00281    0.04734    0.01092
AFIX  43
H9X   9    0.893629    0.831976    0.535564    11.00000   -1.20000
AFIX   0
C10X  1    0.998311    0.845649    0.550786    11.00000    0.19407    0.15653 =
         0.12498    0.06872    0.05479    0.07956
AFIX  43
H10X  9    1.002932    0.836333    0.587938    11.00000   -1.20000
AFIX   0
C11X  1    1.052703    0.852789    0.520877    11.00000    0.20039    0.18502 =
         0.14219    0.07624    0.05842    0.02157
AFIX  43
H11X  9    1.096344    0.846185    0.538043    11.00000   -1.20000
AFIX   0
C12X  1    1.046851    0.869153    0.466909    11.00000    0.17946    0.15130 =
         0.08156    0.03454    0.04846   -0.01850
AFIX  43
H12X  9    1.083631    0.859876    0.445953    11.00000   -1.20000
AFIX   0
PART 2
REM SIMU 0.02 N1 > C36N
NI1   5    0.582593    0.500673    0.481991    11.00000    0.02320    0.01885 =
         0.01102    0.00076   -0.00110    0.00120
N1    4    0.657407    0.498030    0.536489    11.00000    0.01637    0.03125 =
         0.01648   -0.00251   -0.00476   -0.00007
N2    4    0.583515    0.629950    0.482839    11.00000    0.02472    0.02101 =
         0.02276   -0.00049   -0.00057   -0.00086
N3    4    0.511634    0.502507    0.424105    11.00000    0.03052    0.02763 =
         0.00523   -0.00078   -0.00100   -0.01022
N4    4    0.585074    0.370170    0.478685    11.00000    0.04819    0.01311 =
         0.01600    0.00724   -0.00347    0.00370
C1N   1    0.545428    0.688617    0.451581    11.00000    0.04296    0.03036 =
         0.01327    0.00348    0.00353    0.00537
C2N   1    0.560523    0.781005    0.463732    11.00000    0.05335    0.02819 =
         0.00763   -0.00021   -0.00145   -0.01364
C3N   1    0.528168    0.859672    0.436412    11.00000    0.06852    0.01410 =
         0.04660   -0.00412   -0.00535   -0.00070
AFIX  23
H3N1  9    0.535800    0.913065    0.458936    11.00000   -1.20000
H3N2  9    0.479176    0.849656    0.431082    11.00000   -1.20000
AFIX   0
C4N   1    0.613401    0.777524    0.502438    11.00000    0.05301    0.02741 =
         0.02126    0.00702   -0.00914   -0.01586
C5N   1    0.653715    0.855634    0.526937    11.00000    0.09378    0.03199 =
         0.01575    0.00528   -0.01997   -0.01707
AFIX  23
H5N1  9    0.626564    0.910576    0.522420    11.00000   -1.20000
H5N2  9    0.662725    0.844967    0.565347    11.00000   -1.20000
AFIX   0
C6N   1    0.718518    0.869142    0.502952    11.00000    0.08732    0.05421 =
         0.03741   -0.00080   -0.01894   -0.03425
AFIX  33
H6N1  9    0.742263    0.919790    0.520007    11.00000   -1.20000
H6N2  9    0.746089    0.815454    0.507989    11.00000   -1.20000
H6N3  9    0.709917    0.881084    0.465049    11.00000   -1.20000
AFIX   0
C7N   1    0.626462    0.685128    0.515006    11.00000    0.04829    0.03127 =
         0.02507   -0.00381   -0.00005   -0.00919
C8N   1    0.674388    0.658074    0.550850    11.00000    0.02667    0.03535 =
         0.01985   -0.00309   -0.00579   -0.00984
AFIX  43
H8N   9    0.699009    0.702211    0.570898    11.00000   -1.20000
AFIX   0
C9N   1    0.690494    0.570265    0.560681    11.00000    0.01673    0.04303 =
         0.01857   -0.00141    0.00528   -0.00738
C10N  1    0.747015    0.539615    0.596773    11.00000    0.01622    0.04518 =
         0.02140   -0.00491   -0.00239   -0.00153
C11N  1    0.795787    0.602781    0.625210    11.00000    0.04806    0.03286 =
         0.02660   -0.00473   -0.00887    0.00179
AFIX  23
H11A  9    0.770742    0.653350    0.639134    11.00000   -1.20000
H11B  9    0.819332    0.571722    0.655660    11.00000   -1.20000
AFIX   0
C12N  1    0.846509    0.637703    0.589884    11.00000    0.05492    0.06026 =
         0.02819   -0.00915   -0.00906   -0.00922
AFIX  33
H12A  9    0.877149    0.678418    0.609928    11.00000   -1.20000
H12B  9    0.872065    0.587957    0.576572    11.00000   -1.20000
H12C  9    0.823484    0.669570    0.560049    11.00000   -1.20000
AFIX   0
C13N  1    0.744792    0.450873    0.595942    11.00000    0.02844    0.04365 =
         0.01232    0.00587   -0.00398    0.00009
C14N  1    0.794199    0.384368    0.622131    11.00000    0.06438    0.06976 =
         0.02388    0.00282   -0.00792    0.02987
AFIX  23
H14A  9    0.819434    0.413924    0.652355    11.00000   -1.20000
H14B  9    0.768576    0.334701    0.636455    11.00000   -1.20000
AFIX   0
C15N  1    0.842988    0.346948    0.586714    11.00000    0.02762    0.06669 =
         0.04923    0.01843    0.00409    0.01964
AFIX  33
H15A  9    0.872756    0.304983    0.606603    11.00000   -1.20000
H15B  9    0.818712    0.315906    0.557128    11.00000   -1.20000
H15C  9    0.869667    0.395280    0.573058    11.00000   -1.20000
AFIX   0
C16N  1    0.690030    0.424961    0.558142    11.00000    0.02858    0.03890 =
         0.02184    0.00749    0.00702    0.00479
C17N  1    0.674484    0.338061    0.545732    11.00000    0.04725    0.02736 =
         0.01325    0.00724    0.00305    0.01062
AFIX  43
H17N  9    0.699097    0.292784    0.564797    11.00000   -1.20000
AFIX   0
C18N  1    0.625784    0.312035    0.507641    11.00000    0.02122    0.04597 =
         0.02028    0.01239   -0.01036   -0.01024
C19N  1    0.613361    0.219783    0.493473    11.00000    0.04268    0.04051 =
         0.01033    0.00960    0.00140    0.01851
C20N  1    0.648351    0.141461    0.515479    11.00000    0.10819    0.03498 =
         0.02275    0.01090    0.01305    0.01678
AFIX  23
H20A  9    0.622211    0.087443    0.505127    11.00000   -1.20000
H20B  9    0.651949    0.145274    0.554566    11.00000   -1.20000
AFIX   0
C21N  1    0.721782    0.133634    0.494929    11.00000    0.12118    0.02546 =
         0.06764    0.00022    0.00349    0.03680
AFIX  33
H21A  9    0.744170    0.080588    0.510260    11.00000   -1.20000
H21B  9    0.718232    0.128875    0.456276    11.00000   -1.20000
H21C  9    0.747938    0.186643    0.505661    11.00000   -1.20000
AFIX   0
C22N  1    0.561981    0.222044    0.452185    11.00000    0.07508    0.02449 =
         0.00863    0.00000    0.00877    0.00622
C23N  1    0.529475    0.147820    0.423033    11.00000    0.10203    0.01830 =
         0.03231    0.00868    0.00861   -0.01255
AFIX  23
H23A  9    0.480491    0.158486    0.418906    11.00000   -1.20000
H23B  9    0.537277    0.092425    0.443719    11.00000   -1.20000
AFIX   0
C24N  1    0.556009    0.135318    0.367531    11.00000    0.11112    0.04127 =
         0.02771   -0.01391    0.00199    0.01450
AFIX  33
H24A  9    0.532880    0.085046    0.349544    11.00000   -1.20000
H24B  9    0.547552    0.189539    0.346608    11.00000   -1.20000
H24C  9    0.604336    0.123480    0.371421    11.00000   -1.20000
AFIX   0
C25N  1    0.545651    0.313292    0.443586    11.00000    0.03581    0.03063 =
         0.02488   -0.00820    0.02156   -0.01185
C26N  1    0.496681    0.342803    0.407495    11.00000    0.01997    0.02828 =
         0.01794    0.00332   -0.00358   -0.00373
AFIX  43
H26N  9    0.470846    0.299093    0.388049    11.00000   -1.20000
AFIX   0
C27N  1    0.481278    0.431769    0.396689    11.00000    0.00916    0.02734 =
         0.02290    0.00250    0.00346   -0.00623
C28N  1    0.433548    0.460547    0.354849    11.00000    0.02817    0.03230 =
         0.01600   -0.00028    0.00195   -0.00574
C29N  1    0.399122    0.401990    0.314833    11.00000    0.03359    0.04841 =
         0.02207   -0.00520    0.00057   -0.00710
AFIX  23
H29A  9    0.357988    0.432134    0.299726    11.00000   -1.20000
H29B  9    0.385283    0.346802    0.332326    11.00000   -1.20000
AFIX   0
C30N  1    0.442041    0.377415    0.270243    11.00000    0.03782    0.07174 =
         0.03367   -0.02355    0.00248   -0.02679
AFIX  33
H30A  9    0.416417    0.338591    0.245068    11.00000   -1.20000
H30B  9    0.455060    0.431588    0.252111    11.00000   -1.20000
H30C  9    0.482378    0.346185    0.284737    11.00000   -1.20000
AFIX   0
C31N  1    0.432955    0.551771    0.356016    11.00000    0.02646    0.02757 =
         0.01774    0.00622   -0.00664    0.00220
C32N  1    0.395402    0.613694    0.320401    11.00000    0.03336    0.03867 =
         0.02449    0.00117   -0.00196    0.00443
AFIX  23
H32A  9    0.378567    0.663760    0.341029    11.00000   -1.20000
H32B  9    0.356310    0.582822    0.302388    11.00000   -1.20000
AFIX   0
C33N  1    0.442038    0.650585    0.277906    11.00000    0.06615    0.06792 =
         0.02053    0.01887    0.00129    0.04101
AFIX  33
H33A  9    0.416493    0.691958    0.254251    11.00000   -1.20000
H33B  9    0.480392    0.681739    0.295826    11.00000   -1.20000
H33C  9    0.458179    0.600959    0.257261    11.00000   -1.20000
AFIX   0
C34N  1    0.481388    0.575671    0.400317    11.00000    0.02455    0.02269 =
         0.01556    0.00527    0.00348   -0.01173
C35N  1    0.496137    0.663811    0.413892    11.00000    0.03746    0.02821 =
         0.02150    0.01094    0.00476    0.01083
AFIX  43
H35N  9    0.470508    0.709369    0.395959    11.00000   -1.20000
AFIX   0
C36N  1    0.557354    0.876397    0.381137    11.00000    0.09109    0.05893 =
         0.03844    0.01370    0.01983    0.01742
AFIX  33
H36A  9    0.535284    0.928296    0.364107    11.00000   -1.20000
H36B  9    0.605728    0.887310    0.386415    11.00000   -1.20000
H36C  9    0.549161    0.823964    0.358589    11.00000   -1.20000
AFIX   0
PART 0
PART 1
simu 0.01 C1A > C82A
C1A   1    0.866860    0.474716    0.459954    11.00000    0.09666    0.09894 =
         0.03294    0.01656   -0.01668   -0.01676
C2A   1    0.917985    0.538667    0.450918    11.00000    0.08920    0.09710 =
         0.04250    0.00884   -0.02147   -0.01219
C3A   1    0.968557    0.494365    0.423436    11.00000    0.07714    0.10390 =
         0.06229    0.01842   -0.02745    0.00342
C4A   1    0.949716    0.403985    0.413662    11.00000    0.09194    0.10027 =
         0.06716    0.03235   -0.02952    0.02382
C5A   1    0.888140    0.388914    0.438141    11.00000    0.10331    0.09743 =
         0.05694    0.03706   -0.02296    0.00607
C6A   1    0.964159    0.365765    0.368690    11.00000    0.08092    0.09318 =
         0.08839    0.02088   -0.02426    0.03638
C7A   1    0.999593    0.405074    0.329513    11.00000    0.05585    0.10810 =
         0.10006   -0.00141   -0.01318    0.02254
C8A   1    1.020820    0.497586    0.337338    11.00000    0.04839    0.11676 =
         0.09644    0.00017   -0.00801    0.00735
C9A   1    0.999725    0.538906    0.384299    11.00000    0.05832    0.10917 =
         0.07818    0.00496   -0.01361   -0.00211
C10A  1    0.982208    0.631850    0.373515    11.00000    0.06073    0.09007 =
         0.06728   -0.00560   -0.00847   -0.01996
C11A  1    0.988469    0.671558    0.323729    11.00000    0.05684    0.07893 =
         0.07174   -0.00648    0.01004   -0.02498
C12A  1    0.691317    0.716441    0.357786    11.00000    0.09814    0.09955 =
         0.12863   -0.04477    0.03273    0.01470
C13A  1    1.018947    0.536829    0.283153    11.00000    0.05613    0.12384 =
         0.11577   -0.00983    0.01597   -0.01570
C14A  1    0.998044    0.471101    0.243395    11.00000    0.05285    0.11976 =
         0.09925   -0.02382    0.02821    0.00151
C15A  1    0.985184    0.391187    0.272398    11.00000    0.05417    0.10035 =
         0.09730   -0.02517    0.01082    0.02787
C16A  1    0.962265    0.488865    0.197388    11.00000    0.07520    0.12255 =
         0.07716   -0.00662    0.06184   -0.00571
C17A  1    0.943076    0.577977    0.185833    11.00000    0.08087    0.11600 =
         0.07322    0.01095    0.05873   -0.02167
C18A  1    0.958928    0.642890    0.226302    11.00000    0.06943    0.10483 =
         0.08123    0.01872    0.03175   -0.03629
C19A  1    0.913676    0.712667    0.230434    11.00000    0.08701    0.09143 =
         0.07474    0.02218    0.02325   -0.03503
C20A  1    0.850039    0.707954    0.203144    11.00000    0.08448    0.08410 =
         0.07899    0.05259    0.01063   -0.01924
C21A  1    0.831316    0.641778    0.162035    11.00000    0.09352    0.11568 =
         0.04861    0.04262    0.00755   -0.01930
C22A  1    0.881818    0.576979    0.153561    11.00000    0.09644    0.12128 =
         0.04534    0.02197    0.04239   -0.02232
C23A  1    0.865897    0.483148    0.146399    11.00000    0.10414    0.14448 =
         0.05217   -0.00501    0.03122   -0.01291
C24A  1    0.915767    0.426135    0.174141    11.00000    0.08806    0.12343 =
         0.05934   -0.02355    0.04645    0.00999
C25A  1    0.897679    0.348621    0.202458    11.00000    0.08670    0.10122 =
         0.07074   -0.05164    0.03118    0.01674
C26A  1    0.937694    0.333815    0.252315    11.00000    0.07160    0.08458 =
         0.09637   -0.02895    0.01206    0.03601
C27A  1    0.904297    0.278109    0.290371    11.00000    0.08556    0.05828 =
         0.10144   -0.00834   -0.00682    0.03404
C28A  1    0.919886    0.293698    0.346759    11.00000    0.08996    0.06764 =
         0.09423    0.01477   -0.01622    0.02999
C29A  1    0.833652    0.248621    0.279688    11.00000    0.10151    0.03692 =
         0.11003   -0.00876   -0.03682    0.01603
C30A  1    0.693289    0.283352    0.288253    11.00000    0.08214    0.06103 =
         0.08929    0.00186   -0.01408   -0.03900
C31A  1    0.825612    0.320702    0.189735    11.00000    0.10597    0.09514 =
         0.07318   -0.04880    0.02459    0.00439
C32A  1    0.783030    0.372143    0.156103    11.00000    0.09688    0.09644 =
         0.03338   -0.03497    0.00524   -0.00878
C33A  1    0.806414    0.459717    0.136581    11.00000    0.10817    0.13897 =
         0.03812   -0.01080    0.01310   -0.02016
C34A  1    0.753469    0.527588    0.135999    11.00000    0.10102    0.13128 =
         0.02649    0.02041   -0.01391   -0.00752
C35A  1    0.760114    0.615440    0.154876    11.00000    0.09071    0.11634 =
         0.04886    0.04690   -0.01037   -0.00434
C36A  1    0.695576    0.482248    0.150857    11.00000    0.08726    0.11539 =
         0.03681    0.01593   -0.02429   -0.00183
C37A  1    0.713181    0.389755    0.163423    11.00000    0.07967    0.09985 =
         0.02938   -0.01982   -0.00611   -0.00474
C38A  1    0.683793    0.346010    0.200412    11.00000    0.05737    0.07804 =
         0.04505   -0.01872   -0.01150   -0.02038
C39A  1    0.724132    0.280759    0.232851    11.00000    0.07236    0.05044 =
         0.08466   -0.03155   -0.00434   -0.02207
C40A  1    0.731043    0.268588    0.334458    11.00000    0.10038    0.07180 =
         0.10356    0.00972    0.00395   -0.03380
C41A  1    0.637691    0.351398    0.284084    11.00000    0.05815    0.06629 =
         0.07008   -0.01950   -0.00434   -0.03378
C42A  1    0.634039    0.388375    0.229934    11.00000    0.05379    0.08039 =
         0.06279   -0.01142   -0.01908   -0.01440
C43A  1    0.615136    0.472904    0.219483    11.00000    0.05137    0.08815 =
         0.06650   -0.00335   -0.02304    0.00002
C44A  1    0.602543    0.532556    0.259564    11.00000    0.04616    0.08368 =
         0.08745   -0.00727   -0.01675    0.00147
C45A  1    0.612532    0.505632    0.315567    11.00000    0.04558    0.07786 =
         0.08568   -0.02351    0.00771   -0.01168
C46A  1    0.628157    0.412609    0.325218    11.00000    0.05277    0.08238 =
         0.07216   -0.01647    0.00795   -0.04316
C47A  1    0.646010    0.520712    0.179681    11.00000    0.06594    0.09826 =
         0.06737    0.02338   -0.03364    0.00502
C48A  1    0.652323    0.607837    0.197053    11.00000    0.06947    0.10107 =
         0.09556    0.03164   -0.02600    0.01052
C49A  1    0.710391    0.655112    0.186956    11.00000    0.08057    0.09416 =
         0.08577    0.04931   -0.02559    0.00248
C50A  1    0.624362    0.612959    0.243980    11.00000    0.05957    0.09427 =
         0.10833    0.00547   -0.01774    0.01611
C51A  1    0.645365    0.676198    0.281786    11.00000    0.06638    0.08991 =
         0.12993   -0.01099    0.00747    0.02788
C52A  1    0.696254    0.738053    0.273046    11.00000    0.08462    0.07979 =
         0.13021    0.00586   -0.00215    0.03087
C53A  1    0.734223    0.728714    0.225525    11.00000    0.08579    0.07420 =
         0.10773    0.03112   -0.01359    0.01513
C54A  1    0.800546    0.750286    0.230311    11.00000    0.09151    0.05408 =
         0.10091    0.03391   -0.00104   -0.00077
C55A  1    0.718093    0.611602    0.424460    11.00000    0.08835    0.10907 =
         0.06112   -0.04817    0.04016   -0.00989
C56A  1    0.794564    0.267432    0.230732    11.00000    0.10736    0.05720 =
         0.09851   -0.02973   -0.00333   -0.00388
C57A  1    0.833594    0.761226    0.371818    11.00000    0.11228    0.06884 =
         0.09755   -0.04122    0.00444   -0.01050
C58A  1    0.998034    0.620225    0.279019    11.00000    0.05584    0.09893 =
         0.10454    0.00469    0.02875   -0.03018
C59A  1    0.936937    0.744238    0.322490    11.00000    0.09115    0.07636 =
         0.08468   -0.00495    0.00775   -0.02801
C60A  1    0.901201    0.742421    0.370662    11.00000    0.08996    0.07186 =
         0.07785   -0.02778    0.00735   -0.03128
C61A  1    0.933493    0.673531    0.402897    11.00000    0.07351    0.08071 =
         0.06079   -0.01367   -0.00395   -0.02298
C62A  1    0.895755    0.628470    0.440733    11.00000    0.08411    0.08236 =
         0.03995   -0.00804   -0.00919   -0.02045
C63A  1    0.830983    0.651565    0.441642    11.00000    0.08369    0.08351 =
         0.04184   -0.02897    0.02007   -0.02268
C64A  1    0.797688    0.721458    0.407471    11.00000    0.10449    0.07833 =
         0.08437   -0.04238    0.02818   -0.01448
C65A  1    0.780353    0.584183    0.451182    11.00000    0.08727    0.09635 =
         0.03793   -0.03703    0.01368   -0.01720
C66A  1    0.727303    0.691835    0.398968    11.00000    0.10034    0.09768 =
         0.08839   -0.05091    0.03600    0.01217
C67A  1    0.903928    0.765602    0.277279    11.00000    0.10091    0.08597 =
         0.11252    0.00781    0.01290   -0.02870
C68A  1    0.672744    0.546368    0.399002    11.00000    0.06863    0.09891 =
         0.06013   -0.03326    0.03683   -0.02164
C69A  1    0.635197    0.574260    0.352609    11.00000    0.06144    0.09135 =
         0.09108   -0.03792    0.02364   -0.00567
C70A  1    0.643002    0.661374    0.334201    11.00000    0.07071    0.09477 =
         0.12776   -0.03551    0.02291    0.01765
C71A  1    0.688951    0.457107    0.409675    11.00000    0.07795    0.09900 =
         0.04313   -0.01483    0.03052   -0.04176
C72A  1    0.751115    0.428591    0.438946    11.00000    0.08554    0.08894 =
         0.03426    0.00538    0.02145   -0.02859
C73A  1    0.800936    0.496778    0.458422    11.00000    0.08669    0.09685 =
         0.02497   -0.00396    0.01134   -0.03407
C74A  1    0.773005    0.340407    0.422276    11.00000    0.10256    0.07674 =
         0.05555    0.02472    0.01261   -0.02965
C75A  1    0.718882    0.310057    0.378035    11.00000    0.10350    0.07457 =
         0.06678    0.01634    0.03206   -0.04461
C76A  1    0.667973    0.385927    0.372631    11.00000    0.07738    0.09046 =
         0.06834   -0.00005    0.02374   -0.05050
C77A  1    0.723934    0.764178    0.316248    11.00000    0.10442    0.08029 =
         0.12851   -0.02217    0.02031    0.02601
C78A  1    0.803253    0.245414    0.333981    11.00000    0.09516    0.03682 =
         0.12191    0.02273   -0.01098    0.00353
C79A  1    0.860609    0.272984    0.374757    11.00000    0.11025    0.03954 =
         0.09117    0.03587   -0.00570    0.02062
C80A  1    0.841486    0.324721    0.421957    11.00000    0.11666    0.07357 =
         0.06684    0.04093   -0.00147   -0.00631
C81A  1    0.830285    0.781864    0.278131    11.00000    0.09471    0.05253 =
         0.11857    0.01089    0.00119    0.00361
C82A  1    0.793314    0.782426    0.320610    11.00000    0.10894    0.05569 =
         0.11338   -0.02062   -0.00636    0.00544
PART 0
S1S   7    0.794433    0.516812    0.274393    21.00000    0.06301    0.08708 =
         0.03953   -0.00485   -0.00645    0.00537
S2S   7    0.841899    0.510241    0.313681   -21.00000    0.03972    0.08157 =
         0.05745   -0.00466    0.00844   -0.00950
part 0

EXYZ Dy1 Sc1A
EADP Dy1 Sc1A
EXYZ Dy2 Sc2A
EADP Dy2 Sc2A
EXYZ Dy3 Sc3A
EADP Dy3 Sc3A
EXYZ Dy4 Sc4A
EADP Dy4 Sc4A
EXYZ Sc1 Dy1A
EADP Sc1 Dy1A
EXYZ Sc2 Dy2A
EADP Sc2 Dy2A
EXYZ Sc3 Dy3A
EADP Sc3 Dy3A
EXYZ Sc4 Dy4A
EADP Sc4 Dy4A
SUMP 1.0 0.0001 1.0 3 1.0 4 1.0 5 1.0 10
SUMP 1.0 0.0001 1.0 6 1.0 7 1.0 8 1.0 9

simu 0.02 SC1 > DY4
PART 3
SC1   8    0.757520    0.408984    0.318644    30.50000    0.05579    0.05506 =
         0.04299   -0.01198   -0.01656   -0.01711
DY1A  3    0.757520    0.408984    0.318644    30.50000    0.05579    0.05506 =
         0.04299   -0.01198   -0.01656   -0.01711
PART 4
SC2   8    0.810367    0.401315    0.251175    40.50000    0.04426    0.03563 =
         0.03618   -0.01552    0.00125    0.00304
DY2A  3    0.810367    0.401315    0.251175    40.50000    0.04426    0.03563 =
         0.03618   -0.01552    0.00125    0.00304
PART 5
SC3   8    0.799154    0.412709    0.345218    50.50000    0.06152    0.03957 =
         0.03134    0.01366   -0.00186   -0.01250
DY3A  3    0.799154    0.412709    0.345218    50.50000    0.06152    0.03957 =
         0.03134    0.01366   -0.00186   -0.01250
PART 6
SC4   8    0.869953    0.385757    0.310687   100.50000    0.06104    0.04219 =
         0.04068   -0.00680    0.00419   -0.00555
DY4A  3    0.869953    0.385757    0.310687   100.50000    0.06104    0.04219 =
         0.04068   -0.00680    0.00419   -0.00555
PART 0
part 7
DY1   3    0.867598    0.632196    0.302735    60.50000    0.04393    0.04265 =
         0.04218    0.00376    0.00651   -0.01148
SC1A  8    0.867598    0.632196    0.302735    60.50000    0.04393    0.04265 =
         0.04218    0.00376    0.00651   -0.01148
PART 8
DY2   3    0.848478    0.526644    0.380371    70.50000    0.13097    0.13643 =
         0.13415    0.00073   -0.00072    0.02860
SC2A  8    0.848478    0.526644    0.380371    70.50000    0.13097    0.13643 =
         0.13415    0.00073   -0.00072    0.02860
PART 9
DY3   3    0.752333    0.608672    0.317688    80.50000    0.05004    0.03983 =
         0.05069   -0.01031    0.00684    0.01340
SC3A  8    0.752333    0.608672    0.317688    80.50000    0.05004    0.03983 =
         0.05069   -0.01031    0.00684    0.01340
PART 0
PART 10
DY4   3    0.802543    0.610448    0.345829    90.50000    0.08717    0.07854 =
         0.08332    0.00435   -0.01392    0.02291
SC4A  8    0.802543    0.610448    0.345829    90.50000    0.08717    0.07854 =
         0.08332    0.00435   -0.01392    0.02291
PART 0

HKLF 4


REM  V00270LE_0m_4a_a.res in P2(1)/c
REM wR2 = 0.3659, GooF = S = 1.488, Restrained GooF = 1.572 for all data
REM R1 = 0.1637 for 8740 Fo > 4sig(Fo) and 0.2615 for all 21747 data
REM 1319 parameters refined using 1538 restraints

END

WGHT      0.1808     60.5020

REM Highest difference peak  1.293,  deepest hole -0.896,  1-sigma level  0.209
Q1    1   0.8532  0.2713  0.2152  11.00000  0.05    1.29
Q2    1   0.7965  0.2366  0.3008  11.00000  0.05    1.22
Q3    1   1.0153  0.5969  0.3041  11.00000  0.05    1.18
Q4    1   0.9426  0.7160  0.2885  11.00000  0.05    1.16
Q5    1   0.8075  0.5860  0.3048  11.00000  0.05    1.13
Q6    1   0.8811  0.7598  0.3215  11.00000  0.05    1.11
Q7    1   0.7639  0.7460  0.3738  11.00000  0.05    1.08
Q8    1   0.8400  0.4183  0.1520  11.00000  0.05    1.00
Q9    1   0.7356  0.2044  0.4016  11.00000  0.05    1.00
Q10   1   0.8202  0.5199  0.1359  11.00000  0.05    0.98
;
_shelx_res_checksum              1160
####################################################################### 
# 
# This file contains crystal structure data downloaded from the 
# Cambridge Structural Database (CSD) hosted by the Cambridge 
# Crystallographic Data Centre (CCDC).
# 
# Full information about CCDC data access policies and citation 
# guidelines are available at http://www.ccdc.cam.ac.uk/access/V1 
# 
# Audit and citation data items may have been added by the CCDC. 
# Please retain this information to preserve the provenance of 
# this file and to allow appropriate attribution of the data. 
# 
#######################################################################

data_V00268LE_0m_a
_database_code_depnum_ccdc_archive 'CCDC 1990730'
loop_
_audit_author_name
_audit_author_address
'Wenting Cai'
;University of Texas at El Paso
United States of America
;
_audit_update_record             
;
2020-03-16 deposited with the CCDC.	2020-10-26 downloaded from the CCDC.
;

_audit_creation_method           SHELXL-2018/3
_shelx_SHELXL_version_number     2018/3
_chemical_name_systematic        ?
_chemical_name_common            ?
_chemical_melting_point          ?
_chemical_formula_moiety         ?
_chemical_formula_sum            'C256 H106 Dy2 N8 Ni2 S6 Sc2'
_chemical_formula_weight         4018.18

loop_
_atom_type_symbol
_atom_type_description
_atom_type_scat_dispersion_real
_atom_type_scat_dispersion_imag
_atom_type_scat_source
C C 0.0033 0.0016 'International Tables Vol C Tables 4.2.6.8 and 6.1.1.4'
Dy Dy -0.1892 4.4098 'International Tables Vol C Tables 4.2.6.8 and 6.1.1.4'
N N 0.0061 0.0033 'International Tables Vol C Tables 4.2.6.8 and 6.1.1.4'
Ni Ni 0.3393 1.1124 'International Tables Vol C Tables 4.2.6.8 and 6.1.1.4'
S S 0.1246 0.1234 'International Tables Vol C Tables 4.2.6.8 and 6.1.1.4'
Sc Sc 0.2519 0.3716 'International Tables Vol C Tables 4.2.6.8 and 6.1.1.4'
H H 0.0000 0.0000 'International Tables Vol C Tables 4.2.6.8 and 6.1.1.4'

_space_group_crystal_system      monoclinic
_space_group_IT_number           12
_space_group_name_H-M_alt        'C 2/m'
_space_group_name_Hall           '-C 2y'

_shelx_space_group_comment       
;
The symmetry employed for this shelxl refinement is uniquely defined
by the following loop, which should always be used as a source of
symmetry information in preference to the above space-group names.
They are only intended as comments.
;

loop_
_space_group_symop_operation_xyz
'x, y, z'
'-x, y, -z'
'x+1/2, y+1/2, z'
'-x+1/2, y+1/2, -z'
'-x, -y, -z'
'x, -y, z'
'-x+1/2, -y+1/2, -z'
'x+1/2, -y+1/2, z'

_cell_length_a                   26.8856(18)
_cell_length_b                   17.1624(11)
_cell_length_c                   17.8103(12)
_cell_angle_alpha                90
_cell_angle_beta                 106.578(3)
_cell_angle_gamma                90
_cell_volume                     7876.4(9)
_cell_formula_units_Z            2
_cell_measurement_temperature    150(2)
_cell_measurement_reflns_used    9814
_cell_measurement_theta_min      2.58
_cell_measurement_theta_max      30.40

_exptl_crystal_description       block
_exptl_crystal_colour            black
_exptl_crystal_density_meas      ?
_exptl_crystal_density_method    'not measured'
_exptl_crystal_density_diffrn    1.694
_exptl_crystal_F_000             4048
_exptl_transmission_factor_min   ?
_exptl_transmission_factor_max   ?
_exptl_crystal_size_max          0.28
_exptl_crystal_size_mid          0.21
_exptl_crystal_size_min          0.16
_exptl_absorpt_coefficient_mu    1.407
_shelx_estimated_absorpt_T_min   ?
_shelx_estimated_absorpt_T_max   ?
_exptl_absorpt_correction_type   Multi-scan
_exptl_absorpt_correction_T_min  0.708
_exptl_absorpt_correction_T_max  0.798
_exptl_absorpt_process_details   SADABS
_exptl_absorpt_special_details   ?
_diffrn_ambient_temperature      150(2)
_diffrn_radiation_wavelength     0.71073
_diffrn_radiation_type           MoK\a
_diffrn_source                   'sealed tube'
_diffrn_measurement_device_type  'Bruker APEX-II CCD'
_diffrn_measurement_method       '\f and \w scans'
_diffrn_detector_area_resol_mean ?
_diffrn_reflns_number            88881
_diffrn_reflns_av_unetI/netI     0.0299
_diffrn_reflns_av_R_equivalents  0.0405
_diffrn_reflns_limit_h_min       -38
_diffrn_reflns_limit_h_max       38
_diffrn_reflns_limit_k_min       -24
_diffrn_reflns_limit_k_max       24
_diffrn_reflns_limit_l_min       -25
_diffrn_reflns_limit_l_max       24
_diffrn_reflns_theta_min         1.999
_diffrn_reflns_theta_max         30.479
_diffrn_reflns_theta_full        25.242
_diffrn_measured_fraction_theta_max 0.997
_diffrn_measured_fraction_theta_full 0.996
_diffrn_reflns_Laue_measured_fraction_max 0.997
_diffrn_reflns_Laue_measured_fraction_full 0.996
_diffrn_reflns_point_group_measured_fraction_max 0.997
_diffrn_reflns_point_group_measured_fraction_full 0.996
_reflns_number_total             12338
_reflns_number_gt                8646
_reflns_threshold_expression     'I > 2\s(I)'
_reflns_Friedel_coverage         0.000
_reflns_Friedel_fraction_max     .
_reflns_Friedel_fraction_full    .

_reflns_special_details          
;
 Reflections were merged by SHELXL according to the crystal
 class for the calculation of statistics and refinement.
 
 _reflns_Friedel_fraction is defined as the number of unique
 Friedel pairs measured divided by the number that would be
 possible theoretically, ignoring centric projections and
 systematic absences.
;

_computing_data_collection       'Bruker APEX2'
_computing_cell_refinement       'Bruker SAINT'
_computing_data_reduction        'Bruker SAINT'
_computing_structure_solution    'SHELXT 2014/5 (Sheldrick, 2014)'
_computing_structure_refinement  'SHELXL-2018/3 (Sheldrick, 2018)'
_computing_molecular_graphics    ?
_computing_publication_material  'SHELXL-2018/3 (Sheldrick, 2018)'
_refine_special_details          ?
_refine_ls_structure_factor_coef Fsqd
_refine_ls_matrix_type           full
_refine_ls_weighting_scheme      calc
_refine_ls_weighting_details     
'w=1/[\s^2^(Fo^2^)+(0.0800P)^2^+32.0000P] where P=(Fo^2^+2Fc^2^)/3'
_atom_sites_solution_primary     ?
_atom_sites_solution_secondary   ?
_atom_sites_solution_hydrogens   geom
_refine_ls_hydrogen_treatment    constr
_refine_ls_extinction_method     'SHELXL-2018/3 (Sheldrick 2018)'
_refine_ls_extinction_coef       .
_refine_ls_number_reflns         12338
_refine_ls_number_parameters     1064
_refine_ls_number_restraints     8192
_refine_ls_R_factor_all          0.1966
_refine_ls_R_factor_gt           0.1636
_refine_ls_wR_factor_ref         0.3882
_refine_ls_wR_factor_gt          0.3708
_refine_ls_goodness_of_fit_ref   1.647
_refine_ls_restrained_S_all      2.513
_refine_ls_shift/su_max          0.001
_refine_ls_shift/su_mean         0.000

loop_
_atom_site_label
_atom_site_type_symbol
_atom_site_fract_x
_atom_site_fract_y
_atom_site_fract_z
_atom_site_U_iso_or_equiv
_atom_site_adp_type
_atom_site_occupancy
_atom_site_site_symmetry_order
_atom_site_calc_flag
_atom_site_refinement_flags_posn
_atom_site_refinement_flags_adp
_atom_site_refinement_flags_occupancy
_atom_site_disorder_assembly
_atom_site_disorder_group
C1S C 0.2925(7) 0.000000 0.2582(9) 0.109(5) Uani 1 2 d S T P . .
S1 S 0.29198(19) 0.0882(2) 0.2593(3) 0.1563(16) Uani 1 1 d . . . . .
S1S S 0.20104(17) 0.500000 0.1996(3) 0.096(3) Uani 0.69(3) 2 d S T P . .
S2S S 0.2118(14) 0.500000 0.156(4) 0.26(2) Uani 0.31(3) 2 d S T P D .
C1B C 0.4531(9) 0.000000 0.4447(15) 0.145(7) Uani 1 2 d S T P . .
H1B H 0.419765 0.000000 0.407400 0.174 Uiso 1 2 calc R U P . .
C5B C 0.1428(4) 0.0683(5) 0.1658(5) 0.093(3) Uani 1 1 d . . . . .
H5B H 0.154442 0.116326 0.191236 0.112 Uiso 1 1 calc R U . . .
C3B C 0.5439(10) 0.000000 0.4792(17) 0.141(8) Uani 1 2 d S T P . .
H3B H 0.574973 0.000000 0.463908 0.170 Uiso 1 2 calc R U P . .
C2B C 0.4945(11) 0.000000 0.4194(12) 0.133(7) Uani 1 2 d S T P . .
H2B H 0.492128 0.000000 0.365115 0.159 Uiso 1 2 calc R U P . .
C6B C 0.1114(4) 0.0691(5) 0.0912(4) 0.081(2) Uani 1 1 d . . . . .
H6B H 0.100601 0.117168 0.065072 0.097 Uiso 1 1 calc R U . . .
C7B C 0.0955(5) 0.000000 0.0541(6) 0.075(3) Uani 1 2 d S T P . .
H7B H 0.073141 -0.000001 0.001984 0.090 Uiso 1 2 calc R U P . .
C8B C 0.1581(5) 0.000000 0.2057(7) 0.089(4) Uani 1 2 d S T P . .
H8B H 0.178602 -0.000001 0.258830 0.107 Uiso 1 2 calc R U P . .
Ni1 Ni 0.45155(3) 0.500000 0.41279(5) 0.0617(4) Uani 1 2 d S T P A 2
N1 N 0.43104(17) 0.4189(4) 0.4760(2) 0.0612(16) Uani 1 1 d . . . A 2
N2 N 0.46920(17) 0.4185(5) 0.3470(2) 0.073(2) Uani 1 1 d . . . A 2
C1N C 0.4019(3) 0.500000 0.5681(4) 0.057(2) Uani 1 2 d S T P A 2
H1N H 0.388938 0.500000 0.612425 0.069 Uiso 1 2 calc R U P A 2
C2N C 0.4106(2) 0.4290(5) 0.5386(3) 0.0613(18) Uani 1 1 d . . . A 2
C3N C 0.3992(2) 0.3564(5) 0.5684(3) 0.0655(19) Uani 1 1 d . . . A 2
C4N C 0.3742(3) 0.3480(5) 0.6344(3) 0.0677(19) Uani 1 1 d . . . A 2
H4N1 H 0.389478 0.386676 0.675694 0.081 Uiso 1 1 calc R U . A 2
H4N2 H 0.381701 0.295383 0.657692 0.081 Uiso 1 1 calc R U . A 2
C5N C 0.3147(3) 0.3599(5) 0.6055(4) 0.0687(18) Uani 1 1 d . . . A 2
H5N1 H 0.300067 0.354044 0.649583 0.082 Uiso 1 1 calc R U . A 2
H5N2 H 0.307124 0.412323 0.583228 0.082 Uiso 1 1 calc R U . A 2
H5N3 H 0.299350 0.321067 0.565233 0.082 Uiso 1 1 calc R U . A 2
C6N C 0.4120(3) 0.2996(5) 0.5244(3) 0.079(2) Uani 1 1 d . . . A 2
C7N C 0.4057(5) 0.2134(6) 0.5284(5) 0.115(4) Uani 1 1 d . . . A 2
H7N1 H 0.435413 0.187288 0.516557 0.138 Uiso 1 1 calc R U . A 2
H7N2 H 0.406123 0.198785 0.582386 0.138 Uiso 1 1 calc R U . A 2
C8N C 0.3565(6) 0.1850(6) 0.4727(6) 0.129(5) Uani 1 1 d . . . A 2
H8N1 H 0.354169 0.128341 0.477537 0.155 Uiso 1 1 calc R U . A 2
H8N2 H 0.326922 0.209762 0.484883 0.155 Uiso 1 1 calc R U . A 2
H8N3 H 0.356215 0.198264 0.419047 0.155 Uiso 1 1 calc R U . A 2
C9N C 0.4323(3) 0.3399(5) 0.4678(3) 0.076(2) Uani 1 1 d . . . A 2
C10N C 0.4488(3) 0.3011(6) 0.4102(4) 0.085(3) Uani 1 1 d . . . A 2
H10N H 0.448274 0.245784 0.409990 0.102 Uiso 1 1 calc R U . A 2
C11N C 0.4658(3) 0.3385(6) 0.3541(3) 0.079(3) Uani 1 1 d . . . A 2
C12N C 0.4803(3) 0.2977(6) 0.2922(3) 0.089(3) Uani 1 1 d . . . A 2
C13N C 0.4787(4) 0.2085(7) 0.2820(5) 0.119(5) Uani 1 1 d . . . A 2
H13A H 0.501871 0.193305 0.250068 0.142 Uiso 1 1 calc R U . A 2
H13B H 0.491965 0.183567 0.334038 0.142 Uiso 1 1 calc R U . A 2
C14N C 0.4270(6) 0.1805(7) 0.2447(6) 0.134(5) Uani 1 1 d . . . A 2
H14A H 0.427667 0.123760 0.239323 0.161 Uiso 1 1 calc R U . A 2
H14B H 0.404113 0.194581 0.276667 0.161 Uiso 1 1 calc R U . A 2
H14C H 0.414016 0.204316 0.192725 0.161 Uiso 1 1 calc R U . A 2
C15N C 0.4938(2) 0.3532(6) 0.2485(3) 0.084(3) Uani 1 1 d . . . A 2
C16N C 0.5121(3) 0.3427(7) 0.1756(4) 0.097(3) Uani 1 1 d . . . A 2
H16A H 0.532947 0.294401 0.180970 0.116 Uiso 1 1 calc R U . A 2
H16B H 0.534613 0.387017 0.171265 0.116 Uiso 1 1 calc R U . A 2
C17N C 0.4667(4) 0.3378(7) 0.1012(4) 0.111(4) Uani 1 1 d . . . A 2
H17A H 0.480052 0.331110 0.055790 0.133 Uiso 1 1 calc R U . A 2
H17B H 0.444650 0.293376 0.104795 0.133 Uiso 1 1 calc R U . A 2
H17C H 0.446317 0.385960 0.095093 0.133 Uiso 1 1 calc R U . A 2
C18N C 0.4869(2) 0.4294(6) 0.2814(3) 0.075(2) Uani 1 1 d . . . A 2
C19N C 0.4955(3) 0.500000 0.2521(4) 0.073(3) Uani 1 2 d S T P A 2
H19N H 0.508444 0.499999 0.207783 0.088 Uiso 1 2 calc R U P A 2
C1D C 0.1908(6) 0.3662(10) -0.0325(10) 0.130(4) Uani 0.5 1 d D U P B 1
C2D C 0.2425(7) 0.3410(11) 0.0134(10) 0.133(4) Uani 0.5 1 d D U P B 1
C3D C 0.2778(6) 0.3995(11) 0.0130(10) 0.121(4) Uani 0.5 1 d D U P B 1
C4D C 0.2503(8) 0.4678(11) -0.0333(12) 0.118(4) Uani 0.5 1 d D U P B 1
C5D C 0.1970(7) 0.4438(11) -0.0615(11) 0.125(4) Uani 0.5 1 d D U P B 1
C6D C 0.3509(4) 0.500000 0.3092(8) 0.106(3) Uani 1 2 d DS TU P B 1
C7D C 0.0498(6) 0.5254(9) 0.0950(10) 0.119(4) Uani 0.5 1 d D U P B 1
C8D C 0.2708(8) 0.5436(14) -0.0153(13) 0.118(4) Uani 0.5 1 d D U P B 1
C9D C 0.3136(6) 0.5560(11) 0.0475(10) 0.114(4) Uani 0.5 1 d D U P B 1
C10D C 0.3178(7) 0.6246(10) 0.0955(12) 0.115(4) Uani 0.5 1 d D U P B 1
C11D C 0.3370(11) 0.6391(18) 0.2449(18) 0.122(4) Uani 0.5 1 d . U P B 1
C12D C 0.3496(7) 0.6032(12) 0.1740(12) 0.114(4) Uani 0.5 1 d D U P B 1
C13D C 0.3398(6) 0.5890(10) 0.3115(11) 0.115(4) Uani 0.5 1 d D U P B 1
C14D C 0.2134(6) 0.5556(9) 0.3994(10) 0.114(4) Uani 0.5 1 d D U P B 1
C15D C 0.1601(6) 0.5365(9) 0.3686(10) 0.116(4) Uani 0.5 1 d D U P B 1
C16D C 0.2289(7) 0.6009(11) -0.0307(10) 0.118(4) Uani 0.5 1 d D U P B 1
C17D C 0.2323(7) 0.6664(11) 0.0190(10) 0.119(4) Uani 0.5 1 d D U P B 1
C18D C 0.1629(7) 0.6989(12) 0.2493(10) 0.132(4) Uani 0.5 1 d D U P B 1
C19D C 0.1230(6) 0.6913(9) 0.1908(10) 0.129(4) Uani 0.5 1 d D U P B 1
C20D C 0.1253(6) 0.7048(10) 0.1104(10) 0.115(4) Uani 0.5 1 d D U P B 1
C21D C 0.1711(7) 0.7238(12) 0.0900(10) 0.122(4) Uani 0.5 1 d D U P B 1
C22D C 0.1096(6) 0.4791(10) -0.0586(9) 0.138(4) Uani 0.5 1 d D U P B 1
C23D C 0.2600(8) 0.7065(11) 0.2852(10) 0.123(4) Uani 0.5 1 d D U P B 1
C24D C 0.2105(6) 0.7292(11) 0.2335(10) 0.113(4) Uani 0.5 1 d D U P B 1
C25D C 0.2162(7) 0.7352(11) 0.1548(11) 0.117(4) Uani 0.5 1 d D U P B 1
C26D C 0.2689(8) 0.7154(11) 0.1586(12) 0.111(4) Uani 0.5 1 d D U P B 1
C27D C 0.2957(8) 0.6990(14) 0.2418(14) 0.119(4) Uani 0.5 1 d D U P B 1
C28D C 0.1333(6) 0.5940(9) 0.3209(9) 0.112(4) Uani 0.5 1 d D U P B 1
C29D C 0.0894(6) 0.5799(9) 0.2526(9) 0.110(3) Uani 0.5 1 d D U P B 1
C30D C 0.0830(6) 0.6270(9) 0.1888(9) 0.115(4) Uani 0.5 1 d D U P B 1
C31D C 0.2658(7) 0.6549(13) 0.3483(16) 0.133(4) Uani 0.5 1 d D U P B 1
C32D C 0.2178(6) 0.6332(10) 0.3659(10) 0.120(4) Uani 0.5 1 d D U P B 1
C33D C 0.1721(7) 0.6544(10) 0.3205(10) 0.117(4) Uani 0.5 1 d D U P B 1
C34D C 0.3052(6) 0.5973(10) 0.3688(11) 0.127(4) Uani 0.5 1 d D U P B 1
C35D C 0.2786(7) 0.6753(10) 0.0853(12) 0.111(4) Uani 0.5 1 d D U P B 1
C36D C 0.0991(7) 0.6172(11) -0.0065(11) 0.129(4) Uani 0.5 1 d D U P B 1
C37D C 0.0828(6) 0.5354(9) -0.0238(10) 0.134(5) Uani 0.5 1 d D U P B 1
C38D C 0.1446(7) 0.6367(11) -0.0295(12) 0.129(4) Uani 0.5 1 d D U P B 1
C39D C 0.0887(7) 0.6480(10) 0.0605(10) 0.126(4) Uani 0.5 1 d D U P B 1
C40D C 0.0646(6) 0.6046(9) 0.1105(10) 0.116(4) Uani 0.5 1 d D U P B 1
C41D C 0.1822(7) 0.6907(9) 0.0217(9) 0.115(4) Uani 0.5 1 d D U P B 1
C42D C 0.0585(5) 0.500000 0.0240(8) 0.133(4) Uani 1 2 d DS TU P B 1
C43D C 0.0699(6) 0.4175(9) 0.0201(10) 0.136(4) Uani 0.5 1 d D U P B 1
C44D C 0.1025(7) 0.4054(10) -0.0316(11) 0.142(4) Uani 0.5 1 d D U P B 1
C45D C 0.0726(8) 0.3680(11) 0.0795(11) 0.138(5) Uani 0.5 1 d D U P B 1
C46D C 0.3611(5) 0.4731(9) 0.2377(11) 0.103(4) Uani 0.5 1 d D U P B 1
C47D C 0.3484(6) 0.3928(10) 0.2228(11) 0.105(4) Uani 0.5 1 d D U P B 1
C48D C 0.3280(6) 0.3643(9) 0.1463(10) 0.112(4) Uani 0.5 1 d D U P B 1
C49D C 0.3221(8) 0.4173(10) 0.0795(10) 0.115(4) Uani 0.5 1 d D U P B 1
C50D C 0.3389(5) 0.500000 0.0954(9) 0.114(3) Uani 1 2 d DS TU P B 1
C51D C 0.3609(5) 0.5245(9) 0.1725(10) 0.103(3) Uani 0.5 1 d D U P B 1
C52D C 0.1126(7) 0.3720(10) 0.2714(10) 0.135(4) Uani 0.5 1 d D U P B 1
C53D C 0.0920(8) 0.3461(11) 0.2057(10) 0.140(4) Uani 0.5 1 d D U P B 1
C54D C 0.0634(8) 0.3943(10) 0.1485(11) 0.128(4) Uani 0.5 1 d D U P B 1
C55D C 0.0534(5) 0.4727(8) 0.1602(10) 0.115(4) Uani 0.5 1 d D U P B 1
C56D C 0.0719(5) 0.500000 0.2392(8) 0.114(3) Uani 1 2 d DS TU P B 1
C57D C 0.1007(6) 0.4456(9) 0.2951(10) 0.118(4) Uani 0.5 1 d D U P B 1
C58D C 0.1821(6) 0.4037(10) 0.3706(11) 0.124(4) Uani 0.5 1 d D U P B 1
C59D C 0.1429(6) 0.4634(9) 0.3552(10) 0.116(4) Uani 0.5 1 d D U P B 1
C60D C 0.1587(7) 0.3513(11) 0.3157(11) 0.137(4) Uani 0.5 1 d D U P B 1
C61D C 0.1213(7) 0.2939(13) 0.1730(11) 0.150(5) Uani 0.5 1 d D U P B 1
C62D C 0.1646(7) 0.2725(12) 0.2148(11) 0.144(5) Uani 0.5 1 d D U P B 1
C63D C 0.1863(7) 0.3010(11) 0.2922(11) 0.147(5) Uani 0.5 1 d D U P B 1
C64D C 0.1104(7) 0.3046(12) 0.0958(11) 0.142(5) Uani 0.5 1 d D U P B 1
C65D C 0.1422(7) 0.3445(12) -0.0130(13) 0.141(4) Uani 0.5 1 d D U P B 1
C66D C 0.1465(7) 0.2930(12) 0.0539(10) 0.137(4) Uani 0.5 1 d D U P B 1
C67D C 0.2652(7) 0.3625(12) 0.3652(13) 0.126(4) Uani 0.5 1 d D U P B 1
C68D C 0.2361(6) 0.4171(9) 0.3951(11) 0.114(4) Uani 0.5 1 d D U P B 1
C69D C 0.2506(6) 0.500000 0.4132(8) 0.126(4) Uani 1 2 d DS TU P B 1
C70D C 0.2991(5) 0.5215(9) 0.3974(8) 0.114(4) Uani 0.5 1 d D U P B 1
C71D C 0.3269(6) 0.4644(9) 0.3615(10) 0.117(4) Uani 0.5 1 d D U P B 1
C72D C 0.3114(7) 0.3814(10) 0.3419(11) 0.118(4) Uani 0.5 1 d D U P B 1
C73D C 0.2928(6) 0.3044(10) 0.1482(10) 0.118(4) Uani 0.5 1 d D U P B 1
C74D C 0.2458(6) 0.2936(11) 0.0866(10) 0.127(4) Uani 0.5 1 d D U P B 1
C75D C 0.3247(7) 0.3513(12) 0.2778(10) 0.116(4) Uani 0.5 1 d D U P B 1
C76D C 0.2913(6) 0.2963(12) 0.2262(11) 0.120(4) Uani 0.5 1 d D U P B 1
C77D C 0.2459(7) 0.2780(11) 0.2444(10) 0.128(4) Uani 0.5 1 d D U P B 1
C78D C 0.2024(7) 0.2604(13) 0.1850(10) 0.129(4) Uani 0.5 1 d D U P B 1
C79D C 0.2000(6) 0.2706(12) 0.1049(10) 0.126(4) Uani 0.5 1 d D U P B 1
C80D C 0.2340(7) 0.3040(9) 0.3107(10) 0.123(4) Uani 0.5 1 d D U P B 1
C81D C 0.1573(7) 0.500000 -0.0740(9) 0.139(4) Uani 1 2 d DS TU P B 1
C82D C 0.1719(7) 0.5815(10) -0.0620(11) 0.124(4) Uani 0.5 1 d D U P B 1
Dy1 Dy 0.15864(8) 0.41517(13) 0.10828(14) 0.0728(8) Uani 0.1383(9) 1 d . U P C
3
Sc1A Sc 0.15864(8) 0.41517(13) 0.10828(14) 0.0728(8) Uani 0.1383(9) 1 d . U P C
3
Dy2 Dy 0.16831(18) 0.4533(3) 0.0612(2) 0.0786(17) Uani 0.0719(10) 1 d . U P D 4
Sc2A Sc 0.16831(18) 0.4533(3) 0.0612(2) 0.0786(17) Uani 0.0719(10) 1 d . U P D
4
Dy3 Dy 0.1381(2) 0.500000 0.1886(6) 0.123(5) Uani 0.0518(15) 2 d S TU P D 5
Sc3A Sc 0.1381(2) 0.500000 0.1886(6) 0.123(5) Uani 0.0518(15) 2 d S TU P D 5
Dy4 Dy 0.1968(7) 0.500000 0.0545(5) 0.085(4) Uani 0.0280(14) 2 d S TU P D 9
Sc4A Sc 0.1968(7) 0.500000 0.0545(5) 0.085(4) Uani 0.0280(14) 2 d S TU P D 9
Sc1 Sc 0.2643(4) 0.4203(6) 0.2096(7) 0.130(3) Uani 0.0641(13) 1 d . U P D 6
Dy1A Dy 0.2643(4) 0.4203(6) 0.2096(7) 0.130(3) Uani 0.0641(13) 1 d . U P D 6
Sc2 Sc 0.27719(15) 0.4516(4) 0.1681(4) 0.1032(18) Uani 0.0923(13) 1 d . U P D 7
Dy2A Dy 0.27719(15) 0.4516(4) 0.1681(4) 0.1032(18) Uani 0.0923(13) 1 d . U P D
7
Sc3 Sc 0.2322(7) 0.4670(10) 0.2816(10) 0.167(4) Uani 0.0478(13) 1 d . U P D 8
Dy3A Dy 0.2322(7) 0.4670(10) 0.2816(10) 0.167(4) Uani 0.0478(13) 1 d . U P D 8
Sc4 Sc 0.2513(8) 0.4343(13) 0.2627(13) 0.171(5) Uani 0.0458(14) 1 d . U P D 10
Dy4A Dy 0.2513(8) 0.4343(13) 0.2627(13) 0.171(5) Uani 0.0458(14) 1 d . . P D 10

loop_
_atom_site_aniso_label
_atom_site_aniso_U_11
_atom_site_aniso_U_22
_atom_site_aniso_U_33
_atom_site_aniso_U_23
_atom_site_aniso_U_13
_atom_site_aniso_U_12
C1S 0.150(14) 0.086(9) 0.095(10) 0.000 0.041(9) 0.000
S1 0.184(4) 0.106(2) 0.199(4) -0.024(3) 0.088(3) -0.026(2)
S1S 0.049(3) 0.186(7) 0.057(3) 0.000 0.0201(17) 0.000
S2S 0.16(2) 0.38(5) 0.24(5) 0.000 0.04(3) 0.000
C1B 0.149(18) 0.137(16) 0.154(19) 0.000 0.052(15) 0.000
C5B 0.131(8) 0.049(4) 0.087(6) -0.004(4) 0.009(5) 0.002(4)
C3B 0.19(2) 0.090(10) 0.21(2) 0.000 0.16(2) 0.000
C2B 0.19(2) 0.121(14) 0.119(14) 0.000 0.097(15) 0.000
C6B 0.121(7) 0.064(4) 0.058(4) 0.004(3) 0.024(4) 0.032(4)
C7B 0.090(7) 0.091(8) 0.046(5) 0.000 0.022(5) 0.000
C8B 0.104(9) 0.059(6) 0.081(7) 0.000 -0.009(6) 0.000
Ni1 0.0305(4) 0.1370(12) 0.0204(4) 0.000 0.0116(3) 0.000
N1 0.040(2) 0.124(5) 0.0233(17) 0.010(2) 0.0144(15) 0.027(3)
N2 0.036(2) 0.164(7) 0.0230(18) 0.011(3) 0.0127(16) 0.032(3)
C1N 0.037(3) 0.115(8) 0.024(3) 0.000 0.015(3) 0.000
C2N 0.039(2) 0.125(6) 0.024(2) 0.014(3) 0.0153(18) 0.022(3)
C3N 0.058(3) 0.112(6) 0.032(2) 0.021(3) 0.023(2) 0.037(3)
C4N 0.071(4) 0.100(5) 0.042(3) 0.024(3) 0.033(3) 0.033(4)
C5N 0.072(4) 0.090(5) 0.057(3) 0.019(3) 0.039(3) 0.018(4)
C6N 0.088(5) 0.118(6) 0.043(3) 0.040(4) 0.037(3) 0.064(4)
C7N 0.184(10) 0.123(8) 0.065(5) 0.057(5) 0.080(6) 0.097(8)
C8N 0.236(15) 0.094(7) 0.081(6) 0.042(6) 0.081(8) 0.070(8)
C9N 0.071(4) 0.131(7) 0.034(2) 0.028(3) 0.028(3) 0.060(4)
C10N 0.093(5) 0.132(7) 0.044(3) 0.034(4) 0.040(3) 0.071(5)
C11N 0.060(4) 0.148(8) 0.034(3) 0.028(4) 0.023(2) 0.058(4)
C12N 0.074(4) 0.162(8) 0.039(3) 0.025(4) 0.031(3) 0.072(5)
C13N 0.134(8) 0.178(11) 0.063(4) 0.042(6) 0.059(5) 0.114(8)
C14N 0.222(15) 0.113(8) 0.081(6) 0.018(6) 0.064(8) 0.094(9)
C15N 0.055(3) 0.170(8) 0.031(2) 0.017(4) 0.021(2) 0.056(4)
C16N 0.075(4) 0.185(10) 0.040(3) 0.021(4) 0.034(3) 0.067(5)
C17N 0.106(6) 0.200(11) 0.035(3) 0.014(5) 0.032(4) 0.049(7)
C18N 0.034(2) 0.172(8) 0.022(2) 0.008(3) 0.0114(18) 0.028(3)
C19N 0.034(3) 0.167(11) 0.022(3) 0.000 0.014(3) 0.000
C1D 0.136(7) 0.146(8) 0.104(7) -0.065(6) 0.027(7) 0.015(7)
C2D 0.139(7) 0.136(8) 0.126(7) -0.056(7) 0.040(7) 0.029(7)
C3D 0.120(7) 0.149(8) 0.112(7) -0.041(6) 0.063(6) 0.035(6)
C4D 0.124(7) 0.167(8) 0.085(6) -0.022(6) 0.065(6) 0.020(6)
C5D 0.136(7) 0.169(8) 0.073(6) -0.038(6) 0.036(6) 0.015(7)
C6D 0.055(5) 0.126(7) 0.110(6) 0.000 -0.020(5) 0.000
C7D 0.047(5) 0.148(8) 0.150(8) -0.008(6) 0.010(6) 0.016(6)
C8D 0.120(7) 0.166(8) 0.090(7) 0.017(7) 0.066(6) 0.000(7)
C9D 0.094(6) 0.158(8) 0.116(7) 0.021(6) 0.071(6) -0.011(6)
C10D 0.091(6) 0.133(7) 0.133(7) 0.035(7) 0.052(6) -0.032(6)
C11D 0.088(7) 0.116(7) 0.141(7) -0.003(7) 0.001(7) -0.035(6)
C12D 0.072(6) 0.131(7) 0.136(7) 0.022(7) 0.025(6) -0.031(6)
C13D 0.075(6) 0.125(7) 0.113(7) -0.014(6) -0.024(6) -0.024(6)
C14D 0.135(7) 0.147(8) 0.074(6) -0.027(6) 0.054(6) 0.011(6)
C15D 0.131(7) 0.146(7) 0.095(6) -0.014(7) 0.068(6) 0.009(7)
C16D 0.130(7) 0.150(8) 0.082(6) 0.050(6) 0.045(6) -0.002(7)
C17D 0.127(7) 0.125(7) 0.110(7) 0.067(6) 0.040(6) -0.012(7)
C18D 0.151(7) 0.092(7) 0.144(7) -0.038(7) 0.029(7) 0.032(7)
C19D 0.116(7) 0.091(7) 0.168(8) -0.026(7) 0.025(7) 0.073(6)
C20D 0.099(7) 0.085(6) 0.149(7) 0.016(7) 0.018(7) 0.063(6)
C21D 0.124(7) 0.081(7) 0.144(7) 0.037(7) 0.013(7) 0.020(7)
C22D 0.114(7) 0.172(8) 0.097(7) -0.016(6) -0.018(6) -0.003(6)
C23D 0.143(7) 0.086(7) 0.130(8) -0.032(7) 0.025(7) -0.029(7)
C24D 0.135(7) 0.068(6) 0.137(7) -0.026(7) 0.039(7) -0.004(6)
C25D 0.129(7) 0.064(6) 0.149(7) 0.012(7) 0.024(7) -0.005(6)
C26D 0.111(7) 0.074(6) 0.147(7) 0.025(6) 0.035(7) -0.033(6)
C27D 0.111(7) 0.083(7) 0.149(8) -0.009(7) 0.016(7) -0.040(6)
C28D 0.112(7) 0.130(7) 0.112(7) -0.028(6) 0.060(6) 0.030(6)
C29D 0.077(6) 0.134(7) 0.138(7) -0.023(6) 0.064(6) 0.037(6)
C30D 0.080(6) 0.116(7) 0.155(7) -0.022(6) 0.042(6) 0.063(5)
C31D 0.142(7) 0.120(7) 0.120(7) -0.049(7) 0.012(7) -0.018(7)
C32D 0.140(7) 0.130(7) 0.103(7) -0.050(6) 0.054(6) -0.005(7)
C33D 0.141(7) 0.111(7) 0.115(7) -0.040(6) 0.064(6) 0.019(7)
C34D 0.110(7) 0.129(7) 0.106(7) -0.037(7) -0.027(6) -0.012(7)
C35D 0.104(7) 0.103(7) 0.132(7) 0.053(6) 0.044(6) -0.032(6)
C36D 0.098(7) 0.147(8) 0.116(7) 0.026(7) -0.013(7) 0.034(7)
C37D 0.093(7) 0.160(8) 0.116(7) -0.001(6) -0.027(6) 0.016(6)
C38D 0.125(7) 0.147(8) 0.099(7) 0.053(7) 0.006(7) 0.022(7)
C39D 0.090(7) 0.124(7) 0.145(8) 0.022(7) 0.001(6) 0.056(6)
C40D 0.061(6) 0.135(7) 0.149(8) 0.002(7) 0.024(6) 0.052(6)
C41D 0.120(7) 0.106(7) 0.113(7) 0.068(6) 0.023(6) 0.008(6)
C42D 0.068(5) 0.161(7) 0.139(7) 0.000 -0.022(6) 0.000
C43D 0.085(7) 0.152(8) 0.137(8) -0.027(7) -0.021(7) -0.021(6)
C44D 0.113(7) 0.157(8) 0.118(7) -0.046(7) -0.025(7) -0.009(7)
C45D 0.094(7) 0.140(8) 0.162(8) -0.037(7) 0.008(7) -0.037(7)
C46D 0.044(4) 0.124(7) 0.129(7) 0.009(6) 0.005(6) 0.013(5)
C47D 0.060(6) 0.111(7) 0.135(7) 0.011(7) 0.012(6) 0.035(6)
C48D 0.087(6) 0.116(7) 0.139(7) -0.016(7) 0.041(6) 0.051(6)
C49D 0.097(6) 0.142(7) 0.126(7) -0.015(6) 0.065(6) 0.039(6)
C50D 0.080(5) 0.158(7) 0.126(6) 0.000 0.066(5) 0.000
C51D 0.050(5) 0.140(8) 0.126(7) 0.009(6) 0.036(5) -0.007(5)
C52D 0.132(7) 0.142(8) 0.150(8) 0.026(7) 0.068(7) -0.037(7)
C53D 0.125(7) 0.136(8) 0.166(8) 0.001(7) 0.054(7) -0.045(7)
C54D 0.078(6) 0.140(8) 0.167(8) -0.013(7) 0.037(7) -0.035(7)
C55D 0.048(5) 0.145(8) 0.160(7) -0.011(6) 0.044(6) -0.012(5)
C56D 0.069(5) 0.146(7) 0.148(7) 0.000 0.067(5) 0.000
C57D 0.107(7) 0.145(8) 0.134(7) 0.010(6) 0.085(6) -0.006(6)
C58D 0.133(7) 0.143(8) 0.111(7) 0.034(7) 0.059(6) -0.004(7)
C59D 0.118(7) 0.149(8) 0.110(7) 0.013(7) 0.080(6) 0.008(6)
C60D 0.148(8) 0.133(8) 0.141(8) 0.034(7) 0.059(7) -0.018(7)
C61D 0.152(8) 0.111(8) 0.175(8) -0.012(7) 0.025(8) -0.046(7)
C62D 0.162(8) 0.089(7) 0.166(8) 0.000(7) 0.021(8) -0.034(7)
C63D 0.162(8) 0.114(7) 0.156(8) 0.032(7) 0.028(8) -0.018(7)
C64D 0.128(8) 0.113(7) 0.162(8) -0.041(7) 0.005(7) -0.047(7)
C65D 0.135(7) 0.139(8) 0.122(7) -0.066(7) -0.005(7) -0.010(7)
C66D 0.135(8) 0.103(7) 0.150(8) -0.057(7) 0.001(7) -0.024(7)
C67D 0.126(7) 0.119(7) 0.113(7) 0.059(6) 0.005(7) 0.002(7)
C68D 0.127(7) 0.135(7) 0.082(6) 0.040(6) 0.033(6) -0.005(6)
C69D 0.137(7) 0.159(7) 0.075(5) 0.000 0.020(6) 0.000
C70D 0.101(7) 0.141(8) 0.075(6) -0.007(6) -0.015(6) -0.012(6)
C71D 0.087(7) 0.125(7) 0.104(7) 0.014(6) -0.029(6) -0.002(6)
C72D 0.098(7) 0.110(7) 0.114(7) 0.044(6) -0.023(6) 0.012(6)
C73D 0.111(7) 0.089(7) 0.152(7) -0.026(7) 0.033(7) 0.049(6)
C74D 0.132(7) 0.093(7) 0.149(7) -0.047(6) 0.030(7) 0.037(6)
C75D 0.087(7) 0.100(7) 0.136(8) 0.024(7) -0.007(7) 0.038(6)
C76D 0.108(7) 0.079(7) 0.154(8) 0.007(7) 0.007(7) 0.038(6)
C77D 0.131(7) 0.077(7) 0.155(8) 0.017(7) 0.006(7) 0.004(7)
C78D 0.143(8) 0.066(6) 0.161(8) -0.008(7) 0.016(7) -0.016(7)
C79D 0.136(7) 0.072(6) 0.154(8) -0.047(7) 0.015(7) 0.001(7)
C80D 0.131(7) 0.087(7) 0.136(7) 0.051(6) 0.013(7) -0.013(7)
C81D 0.141(7) 0.185(8) 0.077(6) 0.000 0.006(6) 0.000
C82D 0.135(7) 0.160(8) 0.071(6) 0.036(6) 0.019(6) 0.015(6)
Dy1 0.0665(11) 0.0763(13) 0.0749(15) -0.0358(11) 0.0188(9) -0.0445(10)
Sc1A 0.0665(11) 0.0763(13) 0.0749(15) -0.0358(11) 0.0188(9) -0.0445(10)
Dy2 0.076(3) 0.098(3) 0.0428(19) -0.034(2) -0.0130(18) -0.006(2)
Sc2A 0.076(3) 0.098(3) 0.0428(19) -0.034(2) -0.0130(18) -0.006(2)
Dy3 0.024(3) 0.251(13) 0.105(7) 0.000 0.035(4) 0.000
Sc3A 0.024(3) 0.251(13) 0.105(7) 0.000 0.035(4) 0.000
Dy4 0.092(8) 0.147(9) 0.006(3) 0.000 -0.001(4) 0.000
Sc4A 0.092(8) 0.147(9) 0.006(3) 0.000 -0.001(4) 0.000
Sc1 0.103(4) 0.154(6) 0.138(6) -0.002(5) 0.043(4) 0.040(4)
Dy1A 0.103(4) 0.154(6) 0.138(6) -0.002(5) 0.043(4) 0.040(4)
Sc2 0.0580(19) 0.129(4) 0.123(4) -0.038(3) 0.026(2) 0.018(2)
Dy2A 0.0580(19) 0.129(4) 0.123(4) -0.038(3) 0.026(2) 0.018(2)
Sc3 0.159(7) 0.182(9) 0.150(7) -0.003(6) 0.028(6) 0.045(6)
Dy3A 0.159(7) 0.182(9) 0.150(7) -0.003(6) 0.028(6) 0.045(6)
Sc4 0.159(9) 0.191(10) 0.161(9) 0.004(9) 0.042(8) 0.050(8)
Dy4A 0.159(9) 0.191(10) 0.161(9) 0.004(9) 0.042(8) 0.050(8)

_geom_special_details            
;
 All esds (except the esd in the dihedral angle between two l.s. planes)
 are estimated using the full covariance matrix.  The cell esds are taken
 into account individually in the estimation of esds in distances, angles
 and torsion angles; correlations between esds in cell parameters are only
 used when they are defined by crystal symmetry.  An approximate (isotropic)
 treatment of cell esds is used for estimating esds involving l.s. planes.
;

loop_
_geom_bond_atom_site_label_1
_geom_bond_atom_site_label_2
_geom_bond_distance
_geom_bond_site_symmetry_2
_geom_bond_publ_flag
C1S S1 1.514(4) 6 ?
C1S S1 1.514(4) . ?
S1S S2S 0.90(7) . ?
S1S Sc3 1.568(16) . ?
S1S Sc3 1.568(16) 6_565 ?
S1S Dy3 1.647(8) . ?
S1S Sc4 1.870(19) 6_565 ?
S1S Sc4 1.870(19) . ?
S1S Sc1 2.151(9) . ?
S1S Sc1 2.151(9) 6_565 ?
S2S Dy4 1.73(7) . ?
S2S Sc2 1.90(4) 6_565 ?
S2S Sc2 1.90(4) . ?
S2S Dy2 1.93(5) . ?
S2S Dy2 1.93(5) 6_565 ?
S2S Sc1 2.00(3) . ?
S2S Sc1 2.00(3) 6_565 ?
C1B C2B 1.32(3) . ?
C1B C3B 1.34(3) 5_656 ?
C1B H1B 0.9500 . ?
C5B C6B 1.356(11) . ?
C5B C8B 1.371(10) . ?
C5B H5B 0.9500 . ?
C3B C2B 1.45(3) . ?
C3B H3B 0.9500 . ?
C2B H2B 0.9500 . ?
C6B C7B 1.366(10) . ?
C6B H6B 0.9500 . ?
C7B H7B 0.9500 . ?
C8B H8B 0.9500 . ?
Ni1 N1 1.966(6) 6_565 ?
Ni1 N1 1.966(6) . ?
Ni1 N2 1.968(6) . ?
Ni1 N2 1.969(6) 6_565 ?
N1 C9N 1.364(10) . ?
N1 C2N 1.388(6) . ?
N2 C11N 1.383(11) . ?
N2 C18N 1.393(6) . ?
C1N C2N 1.373(8) . ?
C1N C2N 1.373(8) 6_565 ?
C1N H1N 0.9500 . ?
C2N C3N 1.421(10) . ?
C3N C6N 1.356(10) . ?
C3N C4N 1.519(7) . ?
C4N C5N 1.546(9) . ?
C4N H4N1 0.9900 . ?
C4N H4N2 0.9900 . ?
C5N H5N1 0.9800 . ?
C5N H5N2 0.9800 . ?
C5N H5N3 0.9800 . ?
C6N C9N 1.450(9) . ?
C6N C7N 1.494(14) . ?
C7N C8N 1.489(17) . ?
C7N H7N1 0.9900 . ?
C7N H7N2 0.9900 . ?
C8N H8N1 0.9800 . ?
C8N H8N2 0.9800 . ?
C8N H8N3 0.9800 . ?
C9N C10N 1.397(8) . ?
C10N C11N 1.371(10) . ?
C10N H10N 0.9500 . ?
C11N C12N 1.452(9) . ?
C12N C15N 1.344(12) . ?
C12N C13N 1.540(16) . ?
C13N C14N 1.443(18) . ?
C13N H13A 0.9900 . ?
C13N H13B 0.9900 . ?
C14N H14A 0.9800 . ?
C14N H14B 0.9800 . ?
C14N H14C 0.9800 . ?
C15N C18N 1.466(12) . ?
C15N C16N 1.524(7) . ?
C16N C17N 1.526(11) . ?
C16N H16A 0.9900 . ?
C16N H16B 0.9900 . ?
C17N H17A 0.9800 . ?
C17N H17B 0.9800 . ?
C17N H17C 0.9800 . ?
C18N C19N 1.365(9) . ?
C19N H19N 0.9500 . ?
C1D C82D 1.09(2) 6_565 ?
C1D C16D 1.16(2) 6_565 ?
C1D C38D 1.26(2) 6_565 ?
C1D C17D 1.35(2) 6_565 ?
C1D C41D 1.44(2) 6_565 ?
C1D C5D 1.45(2) . ?
C1D C2D 1.46(2) . ?
C1D C65D 1.492(19) . ?
C2D C17D 0.34(3) 6_565 ?
C2D C16D 1.26(3) 6_565 ?
C2D C3D 1.38(2) . ?
C2D C35D 1.40(2) 6_565 ?
C2D C74D 1.517(18) . ?
C2D C41D 1.75(3) 6_565 ?
C3D C8D 1.09(3) 6_565 ?
C3D C9D 1.24(2) 6_565 ?
C3D C16D 1.32(2) 6_565 ?
C3D C49D 1.452(19) . ?
C3D C4D 1.50(2) . ?
C3D C10D 1.61(2) 6_565 ?
C3D C17D 1.69(3) 6_565 ?
C3D C35D 1.82(3) 6_565 ?
C4D C8D 0.58(3) 6_565 ?
C4D C4D 1.11(4) 6_565 ?
C4D C16D 1.32(3) 6_565 ?
C4D C8D 1.41(3) . ?
C4D C5D 1.44(2) . ?
C4D C9D 1.93(3) 6_565 ?
C5D C82D 0.80(2) 6_565 ?
C5D C16D 1.16(2) 6_565 ?
C5D C81D 1.410(16) . ?
C5D C5D 1.93(4) 6_565 ?
C5D C8D 1.93(3) 6_565 ?
C6D C71D 1.415(18) . ?
C6D C71D 1.415(18) 6_565 ?
C6D C46D 1.45(2) 6_565 ?
C6D C46D 1.45(2) . ?
C6D C13D 1.559(19) 6_565 ?
C6D C13D 1.559(19) . ?
C7D C7D 0.87(3) 6_565 ?
C7D C55D 1.136(17) 6_565 ?
C7D C42D 1.421(16) . ?
C7D C40D 1.421(17) . ?
C7D C55D 1.452(17) . ?
C7D C54D 1.65(2) 6_565 ?
C7D C43D 1.85(2) 6_565 ?
C7D C45D 1.97(2) 6_565 ?
C8D C9D 1.37(2) . ?
C8D C16D 1.46(2) . ?
C8D C8D 1.50(5) 6_565 ?
C8D C49D 1.97(3) 6_565 ?
C9D C49D 0.72(2) 6_565 ?
C9D C50D 1.336(17) . ?
C9D C10D 1.44(2) . ?
C9D C9D 1.92(4) 6_565 ?
C10D C49D 0.79(2) 6_565 ?
C10D C48D 0.89(2) 6_565 ?
C10D C35D 1.34(2) . ?
C10D C12D 1.46(2) . ?
C10D C73D 1.78(3) 6_565 ?
C11D C75D 0.77(3) 6_565 ?
C11D C47D 0.79(3) 6_565 ?
C11D C13D 1.45(3) . ?
C11D C27D 1.50(4) . ?
C11D C12D 1.53(3) . ?
C11D C76D 1.62(4) 6_565 ?
C11D C48D 1.70(3) 6_565 ?
C11D C73D 2.04(3) 6_565 ?
C12D C48D 0.85(2) 6_565 ?
C12D C47D 0.88(2) 6_565 ?
C12D C51D 1.39(2) . ?
C12D C49D 1.67(2) 6_565 ?
C12D C46D 1.70(3) 6_565 ?
C13D C72D 1.17(3) 6_565 ?
C13D C75D 1.20(3) 6_565 ?
C13D C71D 1.39(2) 6_565 ?
C13D C34D 1.57(2) . ?
C13D C47D 1.69(3) 6_565 ?
C13D C46D 1.90(3) 6_565 ?
C14D C68D 0.79(2) 6_565 ?
C14D C58D 1.10(2) 6_565 ?
C14D C69D 1.353(15) . ?
C14D C15D 1.419(19) . ?
C14D C32D 1.479(19) . ?
C14D C59D 1.86(2) 6_565 ?
C14D C14D 1.91(3) 6_565 ?
C15D C59D 0.45(2) 6_565 ?
C15D C58D 1.18(2) 6_565 ?
C15D C15D 1.25(3) 6_565 ?
C15D C59D 1.334(16) . ?
C15D C28D 1.366(18) . ?
C15D C57D 1.78(2) 6_565 ?
C16D C17D 1.42(2) . ?
C16D C82D 1.51(2) . ?
C17D C74D 1.34(2) 6_565 ?
C17D C41D 1.42(2) . ?
C17D C35D 1.46(2) . ?
C18D C62D 0.80(2) 6_565 ?
C18D C63D 0.84(2) 6_565 ?
C18D C19D 1.269(18) . ?
C18D C33D 1.440(18) . ?
C18D C24D 1.481(18) . ?
C18D C60D 1.49(2) 6_565 ?
C18D C61D 1.50(2) 6_565 ?
C18D C78D 1.90(3) 6_565 ?
C18D C80D 1.91(2) 6_565 ?
C18D C52D 1.94(2) 6_565 ?
C18D C53D 2.00(3) 6_565 ?
C19D C61D 0.40(3) 6_565 ?
C19D C53D 1.14(3) 6_565 ?
C19D C62D 1.24(2) 6_565 ?
C19D C20D 1.469(19) . ?
C19D C30D 1.535(19) . ?
C19D C64D 1.63(3) 6_565 ?
C19D C52D 1.88(2) 6_565 ?
C20D C64D 0.44(2) 6_565 ?
C20D C61D 1.15(3) 6_565 ?
C20D C66D 1.29(2) 6_565 ?
C20D C21D 1.417(19) . ?
C20D C39D 1.485(19) . ?
C20D C45D 1.85(2) 6_565 ?
C20D C62D 1.90(2) 6_565 ?
C21D C79D 0.75(2) 6_565 ?
C21D C66D 0.83(2) 6_565 ?
C21D C25D 1.429(19) . ?
C21D C41D 1.450(19) . ?
C21D C78D 1.68(2) 6_565 ?
C21D C64D 1.73(3) 6_565 ?
C22D C22D 0.72(3) 6_565 ?
C22D C37D 1.105(19) 6_565 ?
C22D C44D 1.39(2) . ?
C22D C81D 1.431(17) . ?
C22D C37D 1.447(18) . ?
C22D C36D 1.95(2) 6_565 ?
C22D C82D 1.99(2) 6_565 ?
C23D C77D 0.77(2) 6_565 ?
C23D C80D 0.95(2) 6_565 ?
C23D C27D 1.40(2) . ?
C23D C31D 1.40(2) . ?
C23D C24D 1.44(2) . ?
C23D C76D 1.52(3) 6_565 ?
C23D C67D 1.83(2) 6_565 ?
C23D C63D 2.02(3) 6_565 ?
C24D C78D 0.85(2) 6_565 ?
C24D C77D 0.92(2) 6_565 ?
C24D C62D 1.18(2) 6_565 ?
C24D C25D 1.46(2) . ?
C24D C80D 1.46(2) 6_565 ?
C24D C63D 1.47(2) 6_565 ?
C25D C78D 0.74(3) 6_565 ?
C25D C79D 0.88(2) 6_565 ?
C25D C26D 1.44(2) . ?
C25D C77D 1.58(2) 6_565 ?
C25D C74D 1.70(3) 6_565 ?
C25D C62D 1.98(3) 6_565 ?
C26D C73D 0.79(2) 6_565 ?
C26D C76D 1.20(3) 6_565 ?
C26D C74D 1.27(3) 6_565 ?
C26D C27D 1.48(2) . ?
C26D C35D 1.56(3) . ?
C26D C77D 1.81(3) 6_565 ?
C26D C79D 1.84(3) 6_565 ?
C26D C78D 2.02(3) 6_565 ?
C27D C76D 0.28(3) 6_565 ?
C27D C75D 1.22(3) 6_565 ?
C27D C77D 1.41(3) 6_565 ?
C27D C73D 1.65(3) 6_565 ?
C28D C52D 1.07(2) 6_565 ?
C28D C57D 1.10(2) 6_565 ?
C28D C59D 1.15(2) 6_565 ?
C28D C60D 1.18(2) 6_565 ?
C28D C58D 1.36(2) 6_565 ?
C28D C29D 1.454(18) . ?
C28D C33D 1.473(19) . ?
C29D C57D 0.85(2) 6_565 ?
C29D C52D 1.03(2) 6_565 ?
C29D C30D 1.364(17) . ?
C29D C56D 1.447(15) . ?
C29D C53D 1.53(2) 6_565 ?
C29D C54D 1.84(2) 6_565 ?
C29D C55D 1.89(2) 6_565 ?
C30D C53D 0.57(2) 6_565 ?
C30D C54D 0.84(2) 6_565 ?
C30D C40D 1.395(19) . ?
C30D C52D 1.46(2) 6_565 ?
C30D C61D 1.77(3) 6_565 ?
C30D C45D 1.89(2) 6_565 ?
C30D C55D 1.89(2) 6_565 ?
C31D C67D 0.43(3) 6_565 ?
C31D C80D 1.16(2) 6_565 ?
C31D C72D 1.41(3) 6_565 ?
C31D C34D 1.42(2) . ?
C31D C32D 1.461(19) . ?
C31D C68D 1.80(2) 6_565 ?
C32D C68D 1.06(2) 6_565 ?
C32D C58D 1.17(2) 6_565 ?
C32D C67D 1.28(2) 6_565 ?
C32D C33D 1.314(19) . ?
C32D C80D 1.60(2) 6_565 ?
C32D C60D 1.61(2) 6_565 ?
C32D C63D 1.76(2) 6_565 ?
C33D C60D 0.36(3) 6_565 ?
C33D C63D 1.05(2) 6_565 ?
C33D C58D 1.31(2) 6_565 ?
C33D C52D 1.65(2) 6_565 ?
C33D C80D 1.86(2) 6_565 ?
C34D C72D 0.66(3) 6_565 ?
C34D C71D 1.23(2) 6_565 ?
C34D C67D 1.27(2) 6_565 ?
C34D C70D 1.42(2) . ?
C34D C75D 2.04(3) 6_565 ?
C35D C74D 1.04(2) 6_565 ?
C35D C73D 1.13(2) 6_565 ?
C35D C48D 1.61(2) 6_565 ?
C35D C49D 1.99(3) 6_565 ?
C36D C44D 0.62(3) 6_565 ?
C36D C43D 1.19(2) 6_565 ?
C36D C65D 1.37(2) 6_565 ?
C36D C39D 1.404(18) . ?
C36D C38D 1.436(19) . ?
C36D C37D 1.478(18) . ?
C36D C45D 1.88(2) 6_565 ?
C37D C44D 1.17(2) 6_565 ?
C37D C37D 1.21(3) 6_565 ?
C37D C43D 1.24(2) 6_565 ?
C37D C42D 1.353(17) . ?
C38D C65D 0.45(3) 6_565 ?
C38D C44D 1.33(2) 6_565 ?
C38D C82D 1.42(2) . ?
C38D C41D 1.48(2) . ?
C38D C66D 1.90(3) 6_565 ?
C39D C45D 0.68(2) 6_565 ?
C39D C64D 1.09(2) 6_565 ?
C39D C43D 1.35(2) 6_565 ?
C39D C40D 1.448(19) . ?
C39D C66D 1.89(2) 6_565 ?
C39D C44D 2.00(2) 6_565 ?
C39D C54D 2.01(2) 6_565 ?
C40D C54D 0.69(2) 6_565 ?
C40D C45D 0.80(2) 6_565 ?
C40D C55D 1.67(2) 6_565 ?
C40D C43D 1.70(2) 6_565 ?
C40D C53D 1.85(2) 6_565 ?
C41D C65D 1.23(2) 6_565 ?
C41D C66D 1.28(2) 6_565 ?
C41D C79D 1.57(2) 6_565 ?
C41D C74D 1.79(2) 6_565 ?
C42D C43D 1.454(16) . ?
C42D C43D 1.454(16) 6_565 ?
C43D C45D 1.341(18) . ?
C43D C44D 1.46(2) . ?
C44D C65D 1.462(19) . ?
C45D C54D 1.40(2) . ?
C45D C64D 1.46(2) . ?
C46D C46D 0.92(3) 6_565 ?
C46D C51D 1.159(19) 6_565 ?
C46D C47D 1.427(19) . ?
C46D C51D 1.456(17) . ?
C47D C48D 1.40(2) . ?
C47D C75D 1.49(2) . ?
C47D C51D 1.76(2) 6_565 ?
C48D C73D 1.405(19) . ?
C48D C49D 1.470(19) . ?
C49D C50D 1.492(16) . ?
C49D C51D 1.96(2) 6_565 ?
C50D C51D 1.396(17) . ?
C50D C51D 1.396(17) 6_565 ?
C51D C51D 0.84(3) 6_565 ?
C52D C53D 1.226(18) . ?
C52D C60D 1.31(2) . ?
C52D C57D 1.397(19) . ?
C53D C54D 1.37(2) . ?
C53D C61D 1.42(2) . ?
C54D C55D 1.399(18) . ?
C55D C55D 0.94(3) 6_565 ?
C55D C56D 1.432(16) . ?
C56D C57D 1.423(16) 6_565 ?
C56D C57D 1.423(16) . ?
C57D C59D 1.354(19) . ?
C57D C57D 1.87(3) 6_565 ?
C58D C60D 1.34(2) . ?
C58D C68D 1.410(18) . ?
C58D C59D 1.438(19) . ?
C59D C59D 1.26(3) 6_565 ?
C60D C63D 1.284(18) . ?
C61D C62D 1.245(18) . ?
C61D C64D 1.34(2) . ?
C62D C78D 1.29(2) . ?
C62D C63D 1.42(2) . ?
C63D C80D 1.230(19) . ?
C64D C66D 1.396(19) . ?
C65D C66D 1.462(19) . ?
C65D C82D 1.85(3) 6_565 ?
C66D C79D 1.514(19) . ?
C67D C68D 1.418(19) . ?
C67D C72D 1.45(2) . ?
C67D C80D 1.479(18) . ?
C68D C69D 1.485(15) . ?
C68D C70D 1.99(2) 6_565 ?
C69D C70D 1.458(16) 6_565 ?
C69D C70D 1.458(16) . ?
C70D C70D 0.74(3) 6_565 ?
C70D C71D 1.138(19) 6_565 ?
C70D C71D 1.483(18) . ?
C70D C72D 2.01(2) 6_565 ?
C71D C71D 1.22(3) 6_565 ?
C71D C72D 1.497(18) . ?
C72D C75D 1.389(19) . ?
C73D C76D 1.408(19) . ?
C73D C74D 1.430(18) . ?
C74D C79D 1.418(18) . ?
C75D C76D 1.44(2) . ?
C76D C77D 1.387(18) . ?
C77D C78D 1.366(19) . ?
C77D C80D 1.383(19) . ?
C78D C79D 1.420(18) . ?
C81D C82D 1.452(16) . ?
C81D C82D 1.452(16) 6_565 ?
Dy1 Dy1 2.912(5) 6_565 ?
Dy2 Dy2 1.605(11) 6_565 ?
Sc1 Sc1 2.74(2) 6_565 ?
Sc2 Sc2 1.663(12) 6_565 ?
Sc3 Sc3 1.13(3) 6_565 ?
Sc4 Sc4 2.26(4) 6_565 ?

loop_
_geom_angle_atom_site_label_1
_geom_angle_atom_site_label_2
_geom_angle_atom_site_label_3
_geom_angle
_geom_angle_site_symmetry_1
_geom_angle_site_symmetry_3
_geom_angle_publ_flag
S1 C1S S1 177.9(13) 6 . ?
S2S S1S Sc3 126(2) . . ?
S2S S1S Sc3 126(2) . 6_565 ?
S2S S1S Dy3 118(2) . . ?
S2S S1S Sc4 99.4(18) . 6_565 ?
Sc3 S1S Sc4 63.6(9) . 6_565 ?
Sc3 S1S Sc4 28.3(7) 6_565 6_565 ?
Dy3 S1S Sc4 127.8(8) . 6_565 ?
S2S S1S Sc4 99.4(18) . . ?
Sc4 S1S Sc4 74.2(13) 6_565 . ?
S2S S1S Sc1 68.4(16) . . ?
S2S S1S Sc1 68.4(16) . 6_565 ?
S1S S2S Dy4 149(3) . . ?
S1S S2S Sc2 114(3) . 6_565 ?
S1S S2S Sc2 114(3) . . ?
Sc2 S2S Sc2 51.9(11) 6_565 . ?
S1S S2S Dy2 119(3) . . ?
S1S S2S Dy2 119(3) . 6_565 ?
S1S S2S Sc1 87(3) . . ?
S1S S2S Sc1 87(3) . 6_565 ?
C2B C1B C3B 122(2) . 5_656 ?
C2B C1B H1B 118.8 . . ?
C3B C1B H1B 118.8 5_656 . ?
C6B C5B C8B 121.9(8) . . ?
C6B C5B H5B 119.1 . . ?
C8B C5B H5B 119.1 . . ?
C1B C3B C2B 121.7(18) 5_656 . ?
C1B C3B H3B 119.1 5_656 . ?
C2B C3B H3B 119.1 . . ?
C1B C2B C3B 115.9(18) . . ?
C1B C2B H2B 122.0 . . ?
C3B C2B H2B 122.0 . . ?
C5B C6B C7B 119.1(8) . . ?
C5B C6B H6B 120.5 . . ?
C7B C6B H6B 120.5 . . ?
C6B C7B C6B 120.6(10) 6 . ?
C6B C7B H7B 119.7 6 . ?
C6B C7B H7B 119.7 . . ?
C5B C8B C5B 117.4(11) 6 . ?
C5B C8B H8B 121.3 6 . ?
C5B C8B H8B 121.3 . . ?
N1 Ni1 N1 90.2(3) 6_565 . ?
N1 Ni1 N2 177.74(19) 6_565 . ?
N1 Ni1 N2 89.6(3) . . ?
C9N N1 C2N 103.7(6) . . ?
C9N N1 Ni1 128.5(3) . . ?
C2N N1 Ni1 127.7(5) . . ?
C11N N2 C18N 105.0(6) . . ?
C11N N2 Ni1 128.1(4) . . ?
C18N N2 Ni1 127.0(6) . . ?
C2N C1N H1N 117.4 . . ?
C2N C1N H1N 117.4 6_565 . ?
C1N C2N N1 124.6(6) . . ?
C1N C2N C3N 123.8(4) . . ?
N1 C2N C3N 111.5(6) . . ?
C6N C3N C2N 107.3(5) . . ?
C6N C3N C4N 128.4(7) . . ?
C2N C3N C4N 124.3(6) . . ?
C3N C4N C5N 111.9(5) . . ?
C3N C4N H4N1 109.2 . . ?
C5N C4N H4N1 109.2 . . ?
C3N C4N H4N2 109.2 . . ?
C5N C4N H4N2 109.2 . . ?
H4N1 C4N H4N2 107.9 . . ?
C4N C5N H5N1 109.5 . . ?
C4N C5N H5N2 109.5 . . ?
H5N1 C5N H5N2 109.5 . . ?
C4N C5N H5N3 109.5 . . ?
H5N1 C5N H5N3 109.5 . . ?
H5N2 C5N H5N3 109.5 . . ?
C3N C6N C9N 105.5(7) . . ?
C3N C6N C7N 129.3(6) . . ?
C9N C6N C7N 125.2(6) . . ?
C8N C7N C6N 112.5(7) . . ?
C8N C7N H7N1 109.1 . . ?
C6N C7N H7N1 109.1 . . ?
C8N C7N H7N2 109.1 . . ?
C6N C7N H7N2 109.1 . . ?
H7N1 C7N H7N2 107.8 . . ?
C7N C8N H8N1 109.5 . . ?
C7N C8N H8N2 109.5 . . ?
H8N1 C8N H8N2 109.5 . . ?
C7N C8N H8N3 109.5 . . ?
H8N1 C8N H8N3 109.5 . . ?
H8N2 C8N H8N3 109.5 . . ?
N1 C9N C10N 125.0(7) . . ?
N1 C9N C6N 112.0(5) . . ?
C10N C9N C6N 122.9(8) . . ?
C11N C10N C9N 123.6(9) . . ?
C11N C10N H10N 118.2 . . ?
C9N C10N H10N 118.2 . . ?
C10N C11N N2 125.2(7) . . ?
C10N C11N C12N 123.1(9) . . ?
N2 C11N C12N 111.7(6) . . ?
C15N C12N C11N 105.9(8) . . ?
C15N C12N C13N 129.7(6) . . ?
C11N C12N C13N 124.4(7) . . ?
C14N C13N C12N 112.0(7) . . ?
C14N C13N H13A 109.2 . . ?
C12N C13N H13A 109.2 . . ?
C14N C13N H13B 109.2 . . ?
C12N C13N H13B 109.2 . . ?
H13A C13N H13B 107.9 . . ?
C13N C14N H14A 109.5 . . ?
C13N C14N H14B 109.5 . . ?
H14A C14N H14B 109.5 . . ?
C13N C14N H14C 109.5 . . ?
H14A C14N H14C 109.5 . . ?
H14B C14N H14C 109.5 . . ?
C12N C15N C18N 108.3(5) . . ?
C12N C15N C16N 128.0(9) . . ?
C18N C15N C16N 123.7(8) . . ?
C15N C16N C17N 112.0(6) . . ?
C15N C16N H16A 109.2 . . ?
C17N C16N H16A 109.2 . . ?
C15N C16N H16B 109.2 . . ?
C17N C16N H16B 109.2 . . ?
H16A C16N H16B 107.9 . . ?
C16N C17N H17A 109.5 . . ?
C16N C17N H17B 109.5 . . ?
H17A C17N H17B 109.5 . . ?
C16N C17N H17C 109.5 . . ?
H17A C17N H17C 109.5 . . ?
H17B C17N H17C 109.5 . . ?
C19N C18N N2 125.1(7) . . ?
C19N C18N C15N 125.7(5) . . ?
N2 C18N C15N 109.2(7) . . ?
C18N C19N H19N 117.4 . . ?
C18N C19N H19N 117.4 6_565 . ?
C82D C1D C16D 84.1(17) 6_565 6_565 ?
C82D C1D C38D 74.0(15) 6_565 6_565 ?
C16D C1D C38D 153(2) 6_565 6_565 ?
C82D C1D C17D 148(2) 6_565 6_565 ?
C16D C1D C17D 68.3(13) 6_565 6_565 ?
C38D C1D C17D 126.2(18) 6_565 6_565 ?
C82D C1D C41D 137.9(18) 6_565 6_565 ?
C16D C1D C41D 128.3(17) 6_565 6_565 ?
C38D C1D C41D 66.1(12) 6_565 6_565 ?
C17D C1D C41D 61.4(12) 6_565 6_565 ?
C82D C1D C5D 32.8(13) 6_565 . ?
C16D C1D C5D 51.3(13) 6_565 . ?
C38D C1D C5D 105.4(14) 6_565 . ?
C17D C1D C5D 117.6(15) 6_565 . ?
C41D C1D C5D 156.4(15) 6_565 . ?
C82D C1D C2D 138.6(17) 6_565 . ?
C16D C1D C2D 55.8(13) 6_565 . ?
C38D C1D C2D 139.1(15) 6_565 . ?
C17D C1D C2D 13.1(12) 6_565 . ?
C41D C1D C2D 74.5(12) 6_565 . ?
C5D C1D C2D 106.3(12) . . ?
C82D C1D C65D 90.0(15) 6_565 . ?
C16D C1D C65D 160(2) 6_565 . ?
C38D C1D C65D 16.3(11) 6_565 . ?
C17D C1D C65D 110.4(15) 6_565 . ?
C41D C1D C65D 49.8(10) 6_565 . ?
C5D C1D C65D 120.6(13) . . ?
C2D C1D C65D 123.5(13) . . ?
C17D C2D C16D 111(5) 6_565 6_565 ?
C17D C2D C3D 152(6) 6_565 . ?
C16D C2D C3D 59.9(12) 6_565 . ?
C17D C2D C35D 94(4) 6_565 6_565 ?
C16D C2D C35D 137(2) 6_565 6_565 ?
C3D C2D C35D 81.5(14) . 6_565 ?
C17D C2D C1D 64(4) 6_565 . ?
C16D C2D C1D 49.9(11) 6_565 . ?
C3D C2D C1D 109.1(12) . . ?
C35D C2D C1D 150.9(13) 6_565 . ?
C17D C2D C74D 53(4) 6_565 . ?
C16D C2D C74D 153.8(19) 6_565 . ?
C3D C2D C74D 121.5(13) . . ?
C35D C2D C74D 41.5(10) 6_565 . ?
C1D C2D C74D 116.9(12) . . ?
C17D C2D C41D 12(4) 6_565 6_565 ?
C16D C2D C41D 100.8(15) 6_565 6_565 ?
C3D C2D C41D 151.4(14) . 6_565 ?
C35D C2D C41D 106.1(14) 6_565 6_565 ?
C1D C2D C41D 52.1(10) . 6_565 ?
C74D C2D C41D 65.8(10) . 6_565 ?
C8D C3D C9D 71.8(17) 6_565 6_565 ?
C8D C3D C16D 73.8(14) 6_565 6_565 ?
C9D C3D C16D 142.4(19) 6_565 6_565 ?
C8D C3D C2D 128.5(18) 6_565 . ?
C9D C3D C2D 151.3(15) 6_565 . ?
C16D C3D C2D 55.3(12) 6_565 . ?
C8D C3D C49D 100.6(19) 6_565 . ?
C9D C3D C49D 29.5(11) 6_565 . ?
C16D C3D C49D 157.9(17) 6_565 . ?
C2D C3D C49D 123.5(14) . . ?
C8D C3D C4D 18.8(14) 6_565 . ?
C9D C3D C4D 89.1(16) 6_565 . ?
C16D C3D C4D 55.2(12) 6_565 . ?
C2D C3D C4D 109.7(12) . . ?
C49D C3D C4D 116.5(16) . . ?
C8D C3D C10D 130(2) 6_565 6_565 ?
C9D C3D C10D 59.0(11) 6_565 6_565 ?
C16D C3D C10D 145.9(17) 6_565 6_565 ?
C2D C3D C10D 95.1(13) . 6_565 ?
C49D C3D C10D 29.5(9) . 6_565 ?
C4D C3D C10D 143.1(15) . 6_565 ?
C8D C3D C17D 126.5(17) 6_565 6_565 ?
C9D C3D C17D 148.2(16) 6_565 6_565 ?
C16D C3D C17D 54.4(11) 6_565 6_565 ?
C2D C3D C17D 5.4(11) . 6_565 ?
C49D C3D C17D 121.9(14) . 6_565 ?
C4D C3D C17D 107.8(12) . 6_565 ?
C10D C3D C17D 94.4(13) 6_565 6_565 ?
C8D C3D C35D 158(2) 6_565 6_565 ?
C9D C3D C35D 103.4(14) 6_565 6_565 ?
C16D C3D C35D 102.8(15) 6_565 6_565 ?
C2D C3D C35D 49.5(10) . 6_565 ?
C49D C3D C35D 74.3(11) . 6_565 ?
C4D C3D C35D 147.8(12) . 6_565 ?
C10D C3D C35D 45.5(8) 6_565 6_565 ?
C17D C3D C35D 49.0(8) 6_565 6_565 ?
C8D C4D C4D 109(3) 6_565 6_565 ?
C8D C4D C16D 92(3) 6_565 6_565 ?
C4D C4D C16D 153.3(11) 6_565 6_565 ?
C8D C4D C8D 86(4) 6_565 . ?
C4D C4D C8D 23.0(12) 6_565 . ?
C16D C4D C8D 164(2) 6_565 . ?
C8D C4D C5D 142(4) 6_565 . ?
C4D C4D C5D 106.7(9) 6_565 . ?
C16D C4D C5D 49.7(11) 6_565 . ?
C8D C4D C5D 128.9(17) . . ?
C8D C4D C3D 37(3) 6_565 . ?
C4D C4D C3D 141.3(9) 6_565 . ?
C16D C4D C3D 55.6(11) 6_565 . ?
C8D C4D C3D 119.7(18) . . ?
C5D C4D C3D 104.7(13) . . ?
C8D C4D C9D 15(4) 6_565 6_565 ?
C4D C4D C9D 102.2(8) 6_565 6_565 ?
C16D C4D C9D 94.9(15) 6_565 6_565 ?
C8D C4D C9D 79.8(15) . 6_565 ?
C5D C4D C9D 141.0(14) . 6_565 ?
C3D C4D C9D 40.0(10) . 6_565 ?
C82D C5D C16D 99(2) 6_565 6_565 ?
C82D C5D C81D 76.7(17) 6_565 . ?
C16D C5D C81D 162(2) 6_565 . ?
C82D C5D C4D 156(2) 6_565 . ?
C16D C5D C4D 59.8(13) 6_565 . ?
C81D C5D C4D 119.6(16) . . ?
C82D C5D C1D 47.6(17) 6_565 . ?
C16D C5D C1D 51.3(12) 6_565 . ?
C81D C5D C1D 121.6(13) . . ?
C4D C5D C1D 110.1(12) . . ?
C82D C5D C5D 122.8(17) 6_565 6_565 ?
C16D C5D C5D 131.2(13) 6_565 6_565 ?
C81D C5D C5D 46.8(9) . 6_565 ?
C4D C5D C5D 73.3(9) . 6_565 ?
C1D C5D C5D 156.2(8) . 6_565 ?
C82D C5D C8D 146(2) 6_565 6_565 ?
C16D C5D C8D 49.0(11) 6_565 6_565 ?
C81D C5D C8D 129.1(17) . 6_565 ?
C4D C5D C8D 10.9(11) . 6_565 ?
C1D C5D C8D 99.2(12) . 6_565 ?
C5D C5D C8D 83.5(9) 6_565 6_565 ?
C71D C6D C71D 51.2(13) . 6_565 ?
C71D C6D C46D 161.9(10) . 6_565 ?
C71D C6D C46D 132.6(9) 6_565 6_565 ?
C71D C6D C46D 132.6(9) . . ?
C71D C6D C46D 161.9(10) 6_565 . ?
C46D C6D C46D 37.0(14) 6_565 . ?
C71D C6D C13D 55.5(10) . 6_565 ?
C71D C6D C13D 106.3(11) 6_565 6_565 ?
C46D C6D C13D 114.8(12) 6_565 6_565 ?
C46D C6D C13D 78.3(10) . 6_565 ?
C71D C6D C13D 106.3(11) . . ?
C71D C6D C13D 55.5(10) 6_565 . ?
C46D C6D C13D 78.3(10) 6_565 . ?
C46D C6D C13D 114.8(12) . . ?
C13D C6D C13D 157.0(15) 6_565 . ?
C7D C7D C55D 91.6(12) 6_565 6_565 ?
C7D C7D C42D 72.1(6) 6_565 . ?
C55D C7D C42D 158.5(17) 6_565 . ?
C7D C7D C40D 163.0(9) 6_565 . ?
C55D C7D C40D 80.7(14) 6_565 . ?
C42D C7D C40D 111.0(11) . . ?
C7D C7D C55D 51.5(7) 6_565 . ?
C55D C7D C55D 40.1(14) 6_565 . ?
C42D C7D C55D 122.0(11) . . ?
C40D C7D C55D 119.4(12) . . ?
C7D C7D C54D 146.3(8) 6_565 6_565 ?
C55D C7D C54D 56.6(11) 6_565 6_565 ?
C42D C7D C54D 134.7(12) . 6_565 ?
C40D C7D C54D 24.3(9) . 6_565 ?
C55D C7D C54D 96.1(11) . 6_565 ?
C7D C7D C43D 121.9(7) 6_565 6_565 ?
C55D C7D C43D 139.6(16) 6_565 6_565 ?
C42D C7D C43D 50.6(7) . 6_565 ?
C40D C7D C43D 60.7(9) . 6_565 ?
C55D C7D C43D 159.5(13) . 6_565 ?
C54D C7D C43D 85.0(10) 6_565 6_565 ?
C7D C7D C45D 157.9(7) 6_565 6_565 ?
C55D C7D C45D 100.3(14) 6_565 6_565 ?
C42D C7D C45D 91.3(9) . 6_565 ?
C40D C7D C45D 19.9(8) . 6_565 ?
C55D C7D C45D 137.5(12) . 6_565 ?
C54D C7D C45D 44.2(8) 6_565 6_565 ?
C43D C7D C45D 40.9(7) 6_565 6_565 ?
C4D C8D C3D 124(4) 6_565 6_565 ?
C4D C8D C9D 159(5) 6_565 . ?
C3D C8D C9D 59.3(14) 6_565 . ?
C4D C8D C4D 48(3) 6_565 . ?
C3D C8D C4D 159(3) 6_565 . ?
C9D C8D C4D 121(2) . . ?
C4D C8D C16D 64(3) 6_565 . ?
C3D C8D C16D 60.5(14) 6_565 . ?
C9D C8D C16D 118.0(15) . . ?
C4D C8D C16D 110.4(18) . . ?
C4D C8D C8D 71(3) 6_565 6_565 ?
C3D C8D C8D 153.6(16) 6_565 6_565 ?
C9D C8D C8D 98.9(12) . 6_565 ?
C4D C8D C8D 23.0(11) . 6_565 ?
C16D C8D C8D 132.3(12) . 6_565 ?
C4D C8D C5D 28(3) 6_565 6_565 ?
C3D C8D C5D 96.8(18) 6_565 6_565 ?
C9D C8D C5D 148.1(16) . 6_565 ?
C4D C8D C5D 73.8(13) . 6_565 ?
C16D C8D C5D 37.0(11) . 6_565 ?
C8D C8D C5D 96.5(9) 6_565 6_565 ?
C4D C8D C49D 155(4) 6_565 6_565 ?
C3D C8D C49D 46.4(12) 6_565 6_565 ?
C9D C8D C49D 13.9(9) . 6_565 ?
C4D C8D C49D 129.9(19) . 6_565 ?
C16D C8D C49D 104.2(13) . 6_565 ?
C8D C8D C49D 110.0(8) 6_565 6_565 ?
C5D C8D C49D 135.3(14) 6_565 6_565 ?
C49D C9D C3D 92(2) 6_565 6_565 ?
C49D C9D C50D 88(2) 6_565 . ?
C3D C9D C50D 159.9(15) 6_565 . ?
C49D C9D C8D 139(3) 6_565 . ?
C3D C9D C8D 48.9(12) 6_565 . ?
C50D C9D C8D 124.4(18) . . ?
C49D C9D C10D 18.5(19) 6_565 . ?
C3D C9D C10D 73.2(14) 6_565 . ?
C50D C9D C10D 105.7(12) . . ?
C8D C9D C10D 121.1(14) . . ?
C49D C9D C9D 130(2) 6_565 6_565 ?
C3D C9D C9D 127.8(11) 6_565 6_565 ?
C50D C9D C9D 44.0(9) . 6_565 ?
C8D C9D C9D 81.0(12) . 6_565 ?
C10D C9D C9D 144.8(9) . 6_565 ?
C49D C9D C4D 138(3) 6_565 6_565 ?
C3D C9D C4D 50.9(11) 6_565 6_565 ?
C50D C9D C4D 120.3(14) . 6_565 ?
C8D C9D C4D 6.1(15) . 6_565 ?
C10D C9D C4D 121.2(12) . 6_565 ?
C9D C9D C4D 77.8(8) 6_565 6_565 ?
C49D C10D C48D 122(3) 6_565 6_565 ?
C49D C10D C35D 137(3) 6_565 . ?
C48D C10D C35D 90(2) 6_565 . ?
C49D C10D C9D 16.6(17) 6_565 . ?
C48D C10D C9D 137(2) 6_565 . ?
C35D C10D C9D 121.7(15) . . ?
C49D C10D C12D 91(2) 6_565 . ?
C48D C10D C12D 32.0(16) 6_565 . ?
C35D C10D C12D 121.1(18) . . ?
C9D C10D C12D 106.7(12) . . ?
C49D C10D C3D 64.3(18) 6_565 6_565 ?
C48D C10D C3D 157(2) 6_565 6_565 ?
C35D C10D C3D 75.5(13) . 6_565 ?
C9D C10D C3D 47.8(11) . 6_565 ?
C12D C10D C3D 149.9(15) . 6_565 ?
C49D C10D C73D 158(3) 6_565 6_565 ?
C48D C10D C73D 51.1(15) 6_565 6_565 ?
C35D C10D C73D 39.3(11) . 6_565 ?
C9D C10D C73D 153.4(13) . 6_565 ?
C12D C10D C73D 82.7(13) . 6_565 ?
C3D C10D C73D 113.8(13) 6_565 6_565 ?
C75D C11D C47D 148(6) 6_565 6_565 ?
C75D C11D C13D 56(3) 6_565 . ?
C47D C11D C13D 93(3) 6_565 . ?
C75D C11D C27D 54(3) 6_565 . ?
C47D C11D C27D 148(4) 6_565 . ?
C13D C11D C27D 108(2) . . ?
C75D C11D C12D 164(4) 6_565 . ?
C47D C11D C12D 25(2) 6_565 . ?
C13D C11D C12D 118(2) . . ?
C27D C11D C12D 126(2) . . ?
C75D C11D C76D 63(3) 6_565 6_565 ?
C47D C11D C76D 139(4) 6_565 6_565 ?
C13D C11D C76D 116(2) . 6_565 ?
C27D C11D C76D 9.5(12) . 6_565 ?
C12D C11D C76D 116(2) . 6_565 ?
C75D C11D C48D 146(4) 6_565 6_565 ?
C47D C11D C48D 55(2) 6_565 6_565 ?
C13D C11D C48D 141(2) . 6_565 ?
C27D C11D C48D 96(2) . 6_565 ?
C12D C11D C48D 29.9(10) . 6_565 ?
C76D C11D C48D 86.3(17) 6_565 6_565 ?
C75D C11D C73D 106(3) 6_565 6_565 ?
C47D C11D C73D 97(3) 6_565 6_565 ?
C13D C11D C73D 149(2) . 6_565 ?
C27D C11D C73D 52.9(14) . 6_565 ?
C12D C11D C73D 72.9(15) . 6_565 ?
C76D C11D C73D 43.4(10) 6_565 6_565 ?
C48D C11D C73D 43.0(10) 6_565 6_565 ?
C48D C12D C47D 108(3) 6_565 6_565 ?
C48D C12D C51D 138(2) 6_565 . ?
C47D C12D C51D 99(2) 6_565 . ?
C48D C12D C10D 33.6(15) 6_565 . ?
C47D C12D C10D 138(2) 6_565 . ?
C51D C12D C10D 107.3(13) . . ?
C48D C12D C11D 87(2) 6_565 . ?
C47D C12D C11D 22.2(19) 6_565 . ?
C51D C12D C11D 120.7(19) . . ?
C10D C12D C11D 118.8(19) . . ?
C48D C12D C49D 61.5(16) 6_565 6_565 ?
C47D C12D C49D 151(2) 6_565 6_565 ?
C51D C12D C49D 79.1(12) . 6_565 ?
C10D C12D C49D 28.4(9) . 6_565 ?
C11D C12D C49D 141.2(18) . 6_565 ?
C48D C12D C46D 149(2) 6_565 6_565 ?
C47D C12D C46D 56.9(17) 6_565 6_565 ?
C51D C12D C46D 42.6(9) . 6_565 ?
C10D C12D C46D 140.8(14) . 6_565 ?
C11D C12D C46D 78.5(16) . 6_565 ?
C49D C12D C46D 116.9(14) 6_565 6_565 ?
C72D C13D C75D 71.8(15) 6_565 6_565 ?
C72D C13D C71D 70.9(14) 6_565 6_565 ?
C75D C13D C71D 140.7(19) 6_565 6_565 ?
C72D C13D C11D 103(2) 6_565 . ?
C75D C13D C11D 32.0(15) 6_565 . ?
C71D C13D C11D 162.1(17) 6_565 . ?
C72D C13D C6D 126.3(17) 6_565 . ?
C75D C13D C6D 149.8(17) 6_565 . ?
C71D C13D C6D 57.0(10) 6_565 . ?
C11D C13D C6D 121.7(19) . . ?
C72D C13D C34D 22.4(12) 6_565 . ?
C75D C13D C34D 94.0(16) 6_565 . ?
C71D C13D C34D 48.7(10) 6_565 . ?
C11D C13D C34D 125.2(19) . . ?
C6D C13D C34D 104.9(12) . . ?
C72D C13D C47D 129.3(17) 6_565 6_565 ?
C75D C13D C47D 59.4(13) 6_565 6_565 ?
C71D C13D C47D 147.9(16) 6_565 6_565 ?
C11D C13D C47D 27.7(14) . 6_565 ?
C6D C13D C47D 94.5(13) . 6_565 ?
C34D C13D C47D 148.8(13) . 6_565 ?
C72D C13D C46D 158.0(17) 6_565 6_565 ?
C75D C13D C46D 105.0(16) 6_565 6_565 ?
C71D C13D C46D 104.7(14) 6_565 6_565 ?
C11D C13D C46D 73.9(16) . 6_565 ?
C6D C13D C46D 48.4(9) . 6_565 ?
C34D C13D C46D 148.2(12) . 6_565 ?
C47D C13D C46D 46.3(8) 6_565 6_565 ?
C68D C14D C58D 95(2) 6_565 6_565 ?
C68D C14D C69D 83.3(17) 6_565 . ?
C58D C14D C69D 163(2) 6_565 . ?
C68D C14D C15D 145(2) 6_565 . ?
C58D C14D C15D 54.1(13) 6_565 . ?
C69D C14D C15D 121.3(12) . . ?
C68D C14D C32D 43.4(16) 6_565 . ?
C58D C14D C32D 51.6(12) 6_565 . ?
C69D C14D C32D 124.6(12) . . ?
C15D C14D C32D 103.9(11) . . ?
C68D C14D C59D 142(2) 6_565 6_565 ?
C58D C14D C59D 50.5(10) 6_565 6_565 ?
C69D C14D C59D 124.3(13) . 6_565 ?
C15D C14D C59D 3.8(10) . 6_565 ?
C32D C14D C59D 100.1(11) . 6_565 ?
C68D C14D C14D 126.3(17) 6_565 6_565 ?
C58D C14D C14D 129.4(12) 6_565 6_565 ?
C69D C14D C14D 45.2(8) . 6_565 ?
C15D C14D C14D 76.6(7) . 6_565 ?
C32D C14D C14D 154.3(8) . 6_565 ?
C59D C14D C14D 79.9(7) 6_565 6_565 ?
C59D C15D C58D 116(4) 6_565 6_565 ?
C59D C15D C15D 90(3) 6_565 6_565 ?
C58D C15D C15D 150.4(11) 6_565 6_565 ?
C59D C15D C59D 70(3) 6_565 . ?
C58D C15D C59D 165(2) 6_565 . ?
C15D C15D C59D 19.9(9) 6_565 . ?
C59D C15D C28D 53(3) 6_565 . ?
C58D C15D C28D 63.9(12) 6_565 . ?
C15D C15D C28D 136.3(7) 6_565 . ?
C59D C15D C28D 118.3(13) . . ?
C59D C15D C14D 164(4) 6_565 . ?
C58D C15D C14D 49.1(10) 6_565 . ?
C15D C15D C14D 103.4(7) 6_565 . ?
C59D C15D C14D 123.1(13) . . ?
C28D C15D C14D 111.6(12) . . ?
C59D C15D C57D 18(3) 6_565 6_565 ?
C58D C15D C57D 102.0(15) 6_565 6_565 ?
C15D C15D C57D 100.0(8) 6_565 6_565 ?
C59D C15D C57D 80.8(12) . 6_565 ?
C28D C15D C57D 38.2(8) . 6_565 ?
C14D C15D C57D 147.1(13) . 6_565 ?
C1D C16D C5D 77.4(15) 6_565 6_565 ?
C1D C16D C2D 74.2(16) 6_565 6_565 ?
C5D C16D C2D 149(2) 6_565 6_565 ?
C1D C16D C4D 146(2) 6_565 6_565 ?
C5D C16D C4D 70.5(15) 6_565 6_565 ?
C2D C16D C4D 132.8(18) 6_565 6_565 ?
C1D C16D C3D 138(2) 6_565 6_565 ?
C5D C16D C3D 138(2) 6_565 6_565 ?
C2D C16D C3D 64.8(13) 6_565 6_565 ?
C4D C16D C3D 69.2(13) 6_565 6_565 ?
C1D C16D C17D 62.1(13) 6_565 . ?
C5D C16D C17D 136.5(16) 6_565 . ?
C2D C16D C17D 12.9(12) 6_565 . ?
C4D C16D C17D 141.3(16) 6_565 . ?
C3D C16D C17D 76.2(14) 6_565 . ?
C1D C16D C8D 164(2) 6_565 . ?
C5D C16D C8D 94.0(18) 6_565 . ?
C2D C16D C8D 110.3(16) 6_565 . ?
C4D C16D C8D 23.6(12) 6_565 . ?
C3D C16D C8D 45.8(12) 6_565 . ?
C17D C16D C8D 120.5(14) . . ?
C1D C16D C82D 45.9(11) 6_565 . ?
C5D C16D C82D 31.5(12) 6_565 . ?
C2D C16D C82D 119.3(15) 6_565 . ?
C4D C16D C82D 101.4(16) 6_565 . ?
C3D C16D C82D 161.7(16) 6_565 . ?
C17D C16D C82D 106.5(12) . . ?
C8D C16D C82D 124.6(17) . . ?
C2D C17D C74D 115(5) 6_565 6_565 ?
C2D C17D C1D 103(5) 6_565 6_565 ?
C74D C17D C1D 141.3(19) 6_565 6_565 ?
C2D C17D C16D 56(5) 6_565 . ?
C74D C17D C16D 156.6(14) 6_565 . ?
C1D C17D C16D 49.7(11) 6_565 . ?
C2D C17D C41D 165(5) 6_565 . ?
C74D C17D C41D 80.5(15) 6_565 . ?
C1D C17D C41D 62.4(11) 6_565 . ?
C16D C17D C41D 111.1(13) . . ?
C2D C17D C35D 73(4) 6_565 . ?
C74D C17D C35D 43.2(11) 6_565 . ?
C1D C17D C35D 160.7(18) 6_565 . ?
C16D C17D C35D 118.5(14) . . ?
C41D C17D C35D 122.5(16) . . ?
C2D C17D C3D 23(5) 6_565 6_565 ?
C74D C17D C3D 112.6(14) 6_565 6_565 ?
C1D C17D C3D 98.8(15) 6_565 6_565 ?
C16D C17D C3D 49.4(10) . 6_565 ?
C41D C17D C3D 154.9(15) . 6_565 ?
C35D C17D C3D 69.9(11) . 6_565 ?
C62D C18D C63D 120(3) 6_565 6_565 ?
C62D C18D C19D 69.6(18) 6_565 . ?
C63D C18D C19D 170(2) 6_565 . ?
C62D C18D C33D 166(2) 6_565 . ?
C63D C18D C33D 46.0(16) 6_565 . ?
C19D C18D C33D 124.2(15) . . ?
C62D C18D C24D 52.8(18) 6_565 . ?
C63D C18D C24D 72.9(18) 6_565 . ?
C19D C18D C24D 116.9(14) . . ?
C33D C18D C24D 114.4(13) . . ?
C62D C18D C60D 177(3) 6_565 6_565 ?
C63D C18D C60D 59.2(16) 6_565 6_565 ?
C19D C18D C60D 110.8(15) . 6_565 ?
C33D C18D C60D 13.9(10) . 6_565 ?
C24D C18D C60D 128.1(14) . 6_565 ?
C62D C18D C61D 56.1(16) 6_565 6_565 ?
C63D C18D C61D 175(3) 6_565 6_565 ?
C19D C18D C61D 13.6(11) . 6_565 ?
C33D C18D C61D 137.7(15) . 6_565 ?
C24D C18D C61D 105.1(13) . 6_565 ?
C60D C18D C61D 124.2(16) 6_565 6_565 ?
C62D C18D C78D 31.4(17) 6_565 6_565 ?
C63D C18D C78D 98.2(19) 6_565 6_565 ?
C19D C18D C78D 91.7(12) . 6_565 ?
C33D C18D C78D 137.6(14) . 6_565 ?
C24D C18D C78D 25.3(8) . 6_565 ?
C60D C18D C78D 150.3(15) 6_565 6_565 ?
C61D C18D C78D 79.9(11) 6_565 6_565 ?
C62D C18D C80D 101(2) 6_565 6_565 ?
C63D C18D C80D 27.4(16) 6_565 6_565 ?
C19D C18D C80D 159.7(17) . 6_565 ?
C33D C18D C80D 65.8(10) . 6_565 ?
C24D C18D C80D 48.8(9) . 6_565 ?
C60D C18D C80D 79.6(11) 6_565 6_565 ?
C61D C18D C80D 152.4(15) 6_565 6_565 ?
C78D C18D C80D 73.4(9) 6_565 6_565 ?
C62D C18D C52D 138(2) 6_565 6_565 ?
C63D C18D C52D 101.7(18) 6_565 6_565 ?
C19D C18D C52D 68.2(11) . 6_565 ?
C33D C18D C52D 56.2(10) . 6_565 ?
C24D C18D C52D 161.6(16) . 6_565 ?
C60D C18D C52D 42.6(8) 6_565 6_565 ?
C61D C18D C52D 81.6(11) 6_565 6_565 ?
C78D C18D C52D 153.3(14) 6_565 6_565 ?
C80D C18D C52D 120.5(11) 6_565 6_565 ?
C62D C18D C53D 101.4(19) 6_565 6_565 ?
C63D C18D C53D 138(2) 6_565 6_565 ?
C19D C18D C53D 32.2(10) . 6_565 ?
C33D C18D C53D 92.5(11) . 6_565 ?
C24D C18D C53D 147.5(13) . 6_565 ?
C60D C18D C53D 78.8(11) 6_565 6_565 ?
C61D C18D C53D 45.3(9) 6_565 6_565 ?
C78D C18D C53D 122.9(11) 6_565 6_565 ?
C80D C18D C53D 154.1(13) 6_565 6_565 ?
C52D C18D C53D 36.3(6) 6_565 6_565 ?
C61D C19D C53D 128(4) 6_565 6_565 ?
C61D C19D C62D 81(4) 6_565 6_565 ?
C53D C19D C62D 148(2) 6_565 6_565 ?
C61D C19D C18D 118(4) 6_565 . ?
C53D C19D C18D 111.6(17) 6_565 . ?
C62D C19D C18D 37.0(12) 6_565 . ?
C61D C19D C20D 32(5) 6_565 . ?
C53D C19D C20D 123.4(16) 6_565 . ?
C62D C19D C20D 88.5(15) 6_565 . ?
C18D C19D C20D 121.6(13) . . ?
C61D C19D C30D 121(4) 6_565 . ?
C53D C19D C30D 17.7(13) 6_565 . ?
C62D C19D C30D 157.3(15) 6_565 . ?
C18D C19D C30D 120.9(13) . . ?
C20D C19D C30D 108.3(11) . . ?
C61D C19D C64D 37(4) 6_565 6_565 ?
C53D C19D C64D 108.4(16) 6_565 6_565 ?
C62D C19D C64D 103.7(16) 6_565 6_565 ?
C18D C19D C64D 136.4(15) . 6_565 ?
C20D C19D C64D 15.2(9) . 6_565 ?
C30D C19D C64D 94.0(11) . 6_565 ?
C61D C19D C52D 165(5) 6_565 6_565 ?
C53D C19D C52D 38.9(11) 6_565 6_565 ?
C62D C19D C52D 109.9(15) 6_565 6_565 ?
C18D C19D C52D 73.0(11) . 6_565 ?
C20D C19D C52D 152.9(12) . 6_565 ?
C30D C19D C52D 49.2(8) . 6_565 ?
C64D C19D C52D 141.6(14) 6_565 6_565 ?
C64D C20D C61D 105(4) 6_565 6_565 ?
C64D C20D C66D 94(4) 6_565 6_565 ?
C61D C20D C66D 160(2) 6_565 6_565 ?
C64D C20D C21D 130(4) 6_565 . ?
C61D C20D C21D 124.9(17) 6_565 . ?
C66D C20D C21D 35.3(10) 6_565 . ?
C64D C20D C19D 104(4) 6_565 . ?
C61D C20D C19D 10.6(16) 6_565 . ?
C66D C20D C19D 156.1(14) 6_565 . ?
C21D C20D C19D 124.5(13) . . ?
C64D C20D C39D 22(4) 6_565 . ?
C61D C20D C39D 111.3(16) 6_565 . ?
C66D C20D C39D 85.3(13) 6_565 . ?
C21D C20D C39D 118.2(13) . . ?
C19D C20D C39D 106.0(11) . . ?
C64D C20D C45D 24(4) 6_565 6_565 ?
C61D C20D C45D 91.5(15) 6_565 6_565 ?
C66D C20D C45D 105.0(14) 6_565 6_565 ?
C21D C20D C45D 136.6(14) . 6_565 ?
C19D C20D C45D 86.7(11) . 6_565 ?
C39D C20D C45D 19.9(8) . 6_565 ?
C64D C20D C62D 144(4) 6_565 6_565 ?
C61D C20D C62D 39.3(11) 6_565 6_565 ?
C66D C20D C62D 120.7(14) 6_565 6_565 ?
C21D C20D C62D 85.5(11) . 6_565 ?
C19D C20D C62D 40.8(9) . 6_565 ?
C39D C20D C62D 144.0(13) . 6_565 ?
C45D C20D C62D 126.5(13) 6_565 6_565 ?
C79D C21D C66D 146(4) 6_565 6_565 ?
C79D C21D C20D 146(3) 6_565 . ?
C66D C21D C20D 64.0(19) 6_565 . ?
C79D C21D C25D 31.1(18) 6_565 . ?
C66D C21D C25D 167(3) 6_565 . ?
C20D C21D C25D 115.1(14) . . ?
C79D C21D C41D 85(2) 6_565 . ?
C66D C21D C41D 61.5(18) 6_565 . ?
C20D C21D C41D 121.8(14) . . ?
C25D C21D C41D 113.6(17) . . ?
C79D C21D C78D 56.9(17) 6_565 6_565 ?
C66D C21D C78D 153(3) 6_565 6_565 ?
C20D C21D C78D 90.1(13) . 6_565 ?
C25D C21D C78D 25.9(10) . 6_565 ?
C41D C21D C78D 137.9(16) . 6_565 ?
C79D C21D C64D 156(3) 6_565 6_565 ?
C66D C21D C64D 52.7(16) 6_565 6_565 ?
C20D C21D C64D 11.3(10) . 6_565 ?
C25D C21D C64D 126.0(14) . 6_565 ?
C41D C21D C64D 111.2(13) . 6_565 ?
C78D C21D C64D 101.3(14) 6_565 6_565 ?
C22D C22D C37D 102.9(13) 6_565 6_565 ?
C22D C22D C44D 155.9(9) 6_565 . ?
C37D C22D C44D 54.9(13) 6_565 . ?
C22D C22D C81D 75.5(7) 6_565 . ?
C37D C22D C81D 158.1(17) 6_565 . ?
C44D C22D C81D 121.0(12) . . ?
C22D C22D C37D 48.1(8) 6_565 . ?
C37D C22D C37D 54.8(15) 6_565 . ?
C44D C22D C37D 109.1(12) . . ?
C81D C22D C37D 119.9(12) . . ?
C22D C22D C36D 147.7(7) 6_565 6_565 ?
C37D C22D C36D 48.6(11) 6_565 6_565 ?
C44D C22D C36D 8.4(10) . 6_565 ?
C81D C22D C36D 124.2(11) . 6_565 ?
C37D C22D C36D 101.8(11) . 6_565 ?
C22D C22D C82D 121.5(7) 6_565 6_565 ?
C37D C22D C82D 126.2(16) 6_565 6_565 ?
C44D C22D C82D 74.5(11) . 6_565 ?
C81D C22D C82D 46.9(7) . 6_565 ?
C37D C22D C82D 152.9(13) . 6_565 ?
C36D C22D C82D 79.1(9) 6_565 6_565 ?
C77D C23D C80D 107(3) 6_565 6_565 ?
C77D C23D C27D 75(2) 6_565 . ?
C80D C23D C27D 163(2) 6_565 . ?
C77D C23D C31D 153(3) 6_565 . ?
C80D C23D C31D 55.2(14) 6_565 . ?
C27D C23D C31D 116.6(18) . . ?
C77D C23D C24D 34.9(18) 6_565 . ?
C80D C23D C24D 71.7(16) 6_565 . ?
C27D C23D C24D 109.0(13) . . ?
C31D C23D C24D 123.6(14) . . ?
C77D C23D C76D 65.1(19) 6_565 6_565 ?
C80D C23D C76D 161(3) 6_565 6_565 ?
C27D C23D C76D 9.9(12) . 6_565 ?
C31D C23D C76D 125(2) . 6_565 ?
C24D C23D C76D 99.2(13) . 6_565 ?
C77D C23D C67D 151(3) 6_565 6_565 ?
C80D C23D C67D 53.8(13) 6_565 6_565 ?
C27D C23D C67D 117.4(15) . 6_565 ?
C31D C23D C67D 2.2(15) . 6_565 ?
C24D C23D C67D 121.7(13) . 6_565 ?
C76D C23D C67D 125.7(17) 6_565 6_565 ?
C77D C23D C63D 81(2) 6_565 6_565 ?
C80D C23D C63D 25.2(12) 6_565 6_565 ?
C27D C23D C63D 149.9(14) . 6_565 ?
C31D C23D C63D 78.4(11) . 6_565 ?
C24D C23D C63D 46.7(9) . 6_565 ?
C76D C23D C63D 141.6(14) 6_565 6_565 ?
C67D C23D C63D 76.7(10) 6_565 6_565 ?
C78D C24D C77D 101(2) 6_565 6_565 ?
C78D C24D C62D 77.0(19) 6_565 6_565 ?
C77D C24D C62D 170(3) 6_565 6_565 ?
C78D C24D C23D 129(2) 6_565 . ?
C77D C24D C23D 28.4(14) 6_565 . ?
C62D C24D C23D 150.8(16) 6_565 . ?
C78D C24D C25D 21.7(17) 6_565 . ?
C77D C24D C25D 80.0(16) 6_565 . ?
C62D C24D C25D 96.8(15) 6_565 . ?
C23D C24D C25D 107.6(12) . . ?
C78D C24D C80D 164(3) 6_565 6_565 ?
C77D C24D C80D 66.8(15) 6_565 6_565 ?
C62D C24D C80D 113.1(16) 6_565 6_565 ?
C23D C24D C80D 38.4(10) . 6_565 ?
C25D C24D C80D 143.1(15) . 6_565 ?
C78D C24D C63D 140(2) 6_565 6_565 ?
C77D C24D C63D 116(2) 6_565 6_565 ?
C62D C24D C63D 63.6(13) 6_565 6_565 ?
C23D C24D C63D 88.0(13) . 6_565 ?
C25D C24D C63D 153.6(13) . 6_565 ?
C80D C24D C63D 49.7(10) 6_565 6_565 ?
C78D C24D C18D 106(2) 6_565 . ?
C77D C24D C18D 144(2) 6_565 . ?
C62D C24D C18D 32.4(11) 6_565 . ?
C23D C24D C18D 118.3(12) . . ?
C25D C24D C18D 122.8(12) . . ?
C80D C24D C18D 81.3(12) 6_565 . ?
C63D C24D C18D 33.0(10) 6_565 . ?
C78D C25D C79D 123(3) 6_565 6_565 ?
C78D C25D C21D 97(2) 6_565 . ?
C79D C25D C21D 26.4(16) 6_565 . ?
C78D C25D C26D 133(2) 6_565 . ?
C79D C25D C26D 103(2) 6_565 . ?
C21D C25D C26D 127.1(17) . . ?
C78D C25D C24D 25.0(18) 6_565 . ?
C79D C25D C24D 144(2) 6_565 . ?
C21D C25D C24D 118.0(14) . . ?
C26D C25D C24D 108.1(12) . . ?
C78D C25D C77D 59.6(18) 6_565 6_565 ?
C79D C25D C77D 165(3) 6_565 6_565 ?
C21D C25D C77D 149.5(16) . 6_565 ?
C26D C25D C77D 73.3(12) . 6_565 ?
C24D C25D C77D 35.1(9) . 6_565 ?
C78D C25D C74D 169(3) 6_565 6_565 ?
C79D C25D C74D 56.2(16) 6_565 6_565 ?
C21D C25D C74D 81.2(13) . 6_565 ?
C26D C25D C74D 46.6(11) . 6_565 ?
C24D C25D C74D 149.9(14) . 6_565 ?
C77D C25D C74D 118.3(14) 6_565 6_565 ?
C78D C25D C62D 16.5(19) 6_565 6_565 ?
C79D C25D C62D 108.4(19) 6_565 6_565 ?
C21D C25D C62D 82.1(11) . 6_565 ?
C26D C25D C62D 142.2(13) . 6_565 ?
C24D C25D C62D 36.4(8) . 6_565 ?
C77D C25D C62D 71.1(10) 6_565 6_565 ?
C74D C25D C62D 154.9(14) 6_565 6_565 ?
C73D C26D C76D 87(2) 6_565 6_565 ?
C73D C26D C74D 85(2) 6_565 6_565 ?
C76D C26D C74D 163(2) 6_565 6_565 ?
C73D C26D C25D 160(3) 6_565 . ?
C76D C26D C25D 107.0(16) 6_565 . ?
C74D C26D C25D 77.8(15) 6_565 . ?
C73D C26D C27D 88(2) 6_565 . ?
C76D C26D C27D 1.6(18) 6_565 . ?
C74D C26D C27D 162.1(18) 6_565 . ?
C25D C26D C27D 106.4(13) . . ?
C73D C26D C35D 43.7(18) 6_565 . ?
C76D C26D C35D 128(2) 6_565 . ?
C74D C26D C35D 41.4(11) 6_565 . ?
C25D C26D C35D 117.4(16) . . ?
C27D C26D C35D 127.3(17) . . ?
C73D C26D C77D 136(3) 6_565 6_565 ?
C76D C26D C77D 50.1(11) 6_565 6_565 ?
C74D C26D C77D 132.5(17) 6_565 6_565 ?
C25D C26D C77D 57.0(10) . 6_565 ?
C27D C26D C77D 49.5(10) . 6_565 ?
C35D C26D C77D 155.9(15) . 6_565 ?
C73D C26D C79D 134(3) 6_565 6_565 ?
C76D C26D C79D 133.3(17) 6_565 6_565 ?
C74D C26D C79D 50.1(11) 6_565 6_565 ?
C25D C26D C79D 27.6(10) . 6_565 ?
C27D C26D C79D 132.4(13) . 6_565 ?
C35D C26D C79D 90.4(13) . 6_565 ?
C77D C26D C79D 83.9(11) 6_565 6_565 ?
C73D C26D C78D 166(3) 6_565 6_565 ?
C76D C26D C78D 91.5(14) 6_565 6_565 ?
C74D C26D C78D 92.8(14) 6_565 6_565 ?
C25D C26D C78D 15.6(8) . 6_565 ?
C27D C26D C78D 90.9(11) . 6_565 ?
C35D C26D C78D 131.0(15) . 6_565 ?
C77D C26D C78D 41.4(7) 6_565 6_565 ?
C79D C26D C78D 42.9(7) 6_565 6_565 ?
C76D C27D C75D 138(9) 6_565 6_565 ?
C76D C27D C23D 112(6) 6_565 . ?
C75D C27D C23D 102(2) 6_565 . ?
C76D C27D C77D 80(6) 6_565 6_565 ?
C75D C27D C77D 131(2) 6_565 6_565 ?
C23D C27D C77D 31.7(10) . 6_565 ?
C76D C27D C26D 7(8) 6_565 . ?
C75D C27D C26D 136(2) 6_565 . ?
C23D C27D C26D 108.8(13) . . ?
C77D C27D C26D 77.5(13) 6_565 . ?
C76D C27D C11D 109(8) 6_565 . ?
C75D C27D C11D 30.5(15) 6_565 . ?
C23D C27D C11D 131(2) . . ?
C77D C27D C11D 153(2) 6_565 . ?
C26D C27D C11D 108(2) . . ?
C76D C27D C73D 29(6) 6_565 6_565 ?
C75D C27D C73D 110(2) 6_565 6_565 ?
C23D C27D C73D 136.1(15) . 6_565 ?
C77D C27D C73D 105.8(16) 6_565 6_565 ?
C26D C27D C73D 28.7(10) . 6_565 ?
C11D C27D C73D 80.4(18) . 6_565 ?
C52D C28D C57D 80.1(15) 6_565 6_565 ?
C52D C28D C59D 153(2) 6_565 6_565 ?
C57D C28D C59D 74.0(15) 6_565 6_565 ?
C52D C28D C60D 71.2(15) 6_565 6_565 ?
C57D C28D C60D 150(2) 6_565 6_565 ?
C59D C28D C60D 132.5(18) 6_565 6_565 ?
C52D C28D C58D 134.3(19) 6_565 6_565 ?
C57D C28D C58D 142.8(18) 6_565 6_565 ?
C59D C28D C58D 69.5(12) 6_565 6_565 ?
C60D C28D C58D 63.5(12) 6_565 6_565 ?
C52D C28D C15D 164.5(17) 6_565 . ?
C57D C28D C15D 91.7(14) 6_565 . ?
C59D C28D C15D 18.3(10) 6_565 . ?
C60D C28D C15D 114.2(15) 6_565 . ?
C58D C28D C15D 51.4(11) 6_565 . ?
C52D C28D C29D 45.1(12) 6_565 . ?
C57D C28D C29D 35.7(11) 6_565 . ?
C59D C28D C29D 108.0(15) 6_565 . ?
C60D C28D C29D 114.6(15) 6_565 . ?
C58D C28D C29D 162.4(17) 6_565 . ?
C15D C28D C29D 124.0(12) . . ?
C52D C28D C33D 79.3(15) 6_565 . ?
C57D C28D C33D 156.0(16) 6_565 . ?
C59D C28D C33D 123.7(14) 6_565 . ?
C60D C28D C33D 9.1(13) 6_565 . ?
C58D C28D C33D 55.1(11) 6_565 . ?
C15D C28D C33D 105.3(11) . . ?
C29D C28D C33D 121.4(12) . . ?
C57D C29D C52D 95.3(19) 6_565 6_565 ?
C57D C29D C30D 166(2) 6_565 . ?
C52D C29D C30D 73.5(14) 6_565 . ?
C57D C29D C56D 71.2(16) 6_565 . ?
C52D C29D C56D 161.8(18) 6_565 . ?
C30D C29D C56D 117.8(12) . . ?
C57D C29D C28D 48.9(14) 6_565 . ?
C52D C29D C28D 47.4(12) 6_565 . ?
C30D C29D C28D 118.5(13) . . ?
C56D C29D C28D 116.3(12) . . ?
C57D C29D C53D 148(2) 6_565 6_565 ?
C52D C29D C53D 52.9(12) 6_565 6_565 ?
C30D C29D C53D 21.5(10) . 6_565 ?
C56D C29D C53D 139.3(14) . 6_565 ?
C28D C29D C53D 99.6(12) . 6_565 ?
C57D C29D C54D 163(2) 6_565 6_565 ?
C52D C29D C54D 98.9(15) 6_565 6_565 ?
C30D C29D C54D 25.4(9) . 6_565 ?
C56D C29D C54D 92.8(10) . 6_565 ?
C28D C29D C54D 142.0(12) . 6_565 ?
C53D C29D C54D 46.7(8) 6_565 6_565 ?
C57D C29D C55D 119.6(18) 6_565 6_565 ?
C52D C29D C55D 141.2(17) 6_565 6_565 ?
C30D C29D C55D 69.2(10) . 6_565 ?
C56D C29D C55D 48.7(7) . 6_565 ?
C28D C29D C55D 154.5(12) . 6_565 ?
C53D C29D C55D 90.7(11) 6_565 6_565 ?
C54D C29D C55D 44.1(7) 6_565 6_565 ?
C53D C30D C54D 151(4) 6_565 6_565 ?
C53D C30D C29D 96(3) 6_565 . ?
C54D C30D C29D 111(2) 6_565 . ?
C53D C30D C40D 137(3) 6_565 . ?
C54D C30D C40D 21.9(17) 6_565 . ?
C29D C30D C40D 126.5(13) . . ?
C53D C30D C52D 55(2) 6_565 6_565 ?
C54D C30D C52D 153(2) 6_565 6_565 ?
C29D C30D C52D 42.7(10) . 6_565 ?
C40D C30D C52D 161.4(12) . 6_565 ?
C53D C30D C19D 38(3) 6_565 . ?
C54D C30D C19D 127(2) 6_565 . ?
C29D C30D C19D 119.1(12) . . ?
C40D C30D C19D 105.5(11) . . ?
C52D C30D C19D 77.9(11) 6_565 . ?
C53D C30D C61D 44(2) 6_565 6_565 ?
C54D C30D C61D 117(2) 6_565 6_565 ?
C29D C30D C61D 130.2(13) . 6_565 ?
C40D C30D C61D 96.2(12) . 6_565 ?
C52D C30D C61D 88.7(12) 6_565 6_565 ?
C19D C30D C61D 11.1(9) . 6_565 ?
C53D C30D C45D 115(3) 6_565 6_565 ?
C54D C30D C45D 43.1(15) 6_565 6_565 ?
C29D C30D C45D 146.3(13) . 6_565 ?
C40D C30D C45D 22.3(8) . 6_565 ?
C52D C30D C45D 156.4(15) 6_565 6_565 ?
C19D C30D C45D 83.6(10) . 6_565 ?
C61D C30D C45D 73.9(10) 6_565 6_565 ?
C53D C30D C55D 164(3) 6_565 6_565 ?
C54D C30D C55D 42.9(15) 6_565 6_565 ?
C29D C30D C55D 68.5(9) . 6_565 ?
C40D C30D C55D 58.7(9) . 6_565 ?
C52D C30D C55D 110.4(12) 6_565 6_565 ?
C19D C30D C55D 153.4(10) . 6_565 ?
C61D C30D C55D 150.1(13) 6_565 6_565 ?
C45D C30D C55D 80.6(9) 6_565 6_565 ?
C67D C31D C80D 131(4) 6_565 6_565 ?
C67D C31D C23D 170(7) 6_565 . ?
C80D C31D C23D 42.3(13) 6_565 . ?
C67D C31D C72D 88(4) 6_565 6_565 ?
C80D C31D C72D 137(2) 6_565 6_565 ?
C23D C31D C72D 96.6(18) . 6_565 ?
C67D C31D C34D 61(4) 6_565 . ?
C80D C31D C34D 161(3) 6_565 . ?
C23D C31D C34D 123(2) . . ?
C72D C31D C34D 27.0(12) 6_565 . ?
C67D C31D C32D 57(4) 6_565 . ?
C80D C31D C32D 74.2(15) 6_565 . ?
C23D C31D C32D 115.4(14) . . ?
C72D C31D C32D 138.4(18) 6_565 . ?
C34D C31D C32D 114.1(14) . . ?
C67D C31D C68D 23(4) 6_565 6_565 ?
C80D C31D C68D 109.4(17) 6_565 6_565 ?
C23D C31D C68D 147.3(17) . 6_565 ?
C72D C31D C68D 104.2(14) 6_565 6_565 ?
C34D C31D C68D 78.5(11) . 6_565 ?
C32D C31D C68D 35.9(8) . 6_565 ?
C68D C32D C58D 78.3(15) 6_565 6_565 ?
C68D C32D C67D 74.1(14) 6_565 6_565 ?
C58D C32D C67D 150.3(19) 6_565 6_565 ?
C68D C32D C33D 138.8(18) 6_565 . ?
C58D C32D C33D 63.5(12) 6_565 . ?
C67D C32D C33D 137.5(16) 6_565 . ?
C68D C32D C31D 89.9(15) 6_565 . ?
C58D C32D C31D 161(2) 6_565 . ?
C67D C32D C31D 16.3(11) 6_565 . ?
C33D C32D C31D 121.7(14) . . ?
C68D C32D C14D 31.0(11) 6_565 . ?
C58D C32D C14D 47.4(11) 6_565 . ?
C67D C32D C14D 104.5(14) 6_565 . ?
C33D C32D C14D 109.2(12) . . ?
C31D C32D C14D 119.6(13) . . ?
C68D C32D C80D 133.1(17) 6_565 6_565 ?
C58D C32D C80D 141.2(17) 6_565 6_565 ?
C67D C32D C80D 60.6(11) 6_565 6_565 ?
C33D C32D C80D 78.9(12) . 6_565 ?
C31D C32D C80D 44.3(9) . 6_565 ?
C14D C32D C80D 157.2(13) . 6_565 ?
C68D C32D C60D 131.1(18) 6_565 6_565 ?
C58D C32D C60D 55.3(11) 6_565 6_565 ?
C67D C32D C60D 144.5(18) 6_565 6_565 ?
C33D C32D C60D 8.2(10) . 6_565 ?
C31D C32D C60D 129.2(14) . 6_565 ?
C14D C32D C60D 101.2(12) . 6_565 ?
C80D C32D C60D 86.9(11) 6_565 6_565 ?
C68D C32D C63D 162(2) 6_565 6_565 ?
C58D C32D C63D 99.9(14) 6_565 6_565 ?
C67D C32D C63D 103.0(14) 6_565 6_565 ?
C33D C32D C63D 36.4(10) . 6_565 ?
C31D C32D C63D 86.7(11) . 6_565 ?
C14D C32D C63D 143.6(13) . 6_565 ?
C80D C32D C63D 42.7(8) 6_565 6_565 ?
C60D C32D C63D 44.6(8) 6_565 6_565 ?
C60D C33D C63D 124(5) 6_565 6_565 ?
C60D C33D C32D 140(4) 6_565 . ?
C63D C33D C32D 95.4(17) 6_565 . ?
C60D C33D C58D 87(4) 6_565 6_565 ?
C63D C33D C58D 148(2) 6_565 6_565 ?
C32D C33D C58D 53.0(11) . 6_565 ?
C60D C33D C18D 91(4) 6_565 . ?
C63D C33D C18D 35.2(13) 6_565 . ?
C32D C33D C18D 125.8(14) . . ?
C58D C33D C18D 162(2) 6_565 . ?
C60D C33D C28D 31(4) 6_565 . ?
C63D C33D C28D 150.9(18) 6_565 . ?
C32D C33D C28D 109.9(12) . . ?
C58D C33D C28D 58.0(10) 6_565 . ?
C18D C33D C28D 115.6(13) . . ?
C60D C33D C52D 17(4) 6_565 6_565 ?
C63D C33D C52D 112.1(17) 6_565 6_565 ?
C32D C33D C52D 147.5(15) . 6_565 ?
C58D C33D C52D 97.5(14) 6_565 6_565 ?
C18D C33D C52D 77.4(11) . 6_565 ?
C28D C33D C52D 39.6(9) . 6_565 ?
C60D C33D C80D 161(5) 6_565 6_565 ?
C63D C33D C80D 38.5(12) 6_565 6_565 ?
C32D C33D C80D 57.4(10) . 6_565 ?
C58D C33D C80D 109.8(14) 6_565 6_565 ?
C18D C33D C80D 69.5(10) . 6_565 ?
C28D C33D C80D 157.3(14) . 6_565 ?
C52D C33D C80D 144.1(14) 6_565 6_565 ?
C72D C34D C71D 100(3) 6_565 6_565 ?
C72D C34D C67D 93(3) 6_565 6_565 ?
C71D C34D C67D 152(2) 6_565 6_565 ?
C72D C34D C31D 75(2) 6_565 . ?
C71D C34D C31D 156(2) 6_565 . ?
C67D C34D C31D 17.2(12) 6_565 . ?
C72D C34D C70D 148(3) 6_565 . ?
C71D C34D C70D 50.2(11) 6_565 . ?
C67D C34D C70D 109.4(16) 6_565 . ?
C31D C34D C70D 125.1(14) . . ?
C72D C34D C13D 42(2) 6_565 . ?
C71D C34D C13D 58.0(11) 6_565 . ?
C67D C34D C13D 132.0(17) 6_565 . ?
C31D C34D C13D 115.6(17) . . ?
C70D C34D C13D 107.5(12) . . ?
C72D C34D C75D 8(2) 6_565 6_565 ?
C71D C34D C75D 93.0(14) 6_565 6_565 ?
C67D C34D C75D 97.5(14) 6_565 6_565 ?
C31D C34D C75D 80.5(13) . 6_565 ?
C70D C34D C75D 139.6(13) . 6_565 ?
C13D C34D C75D 35.8(9) . 6_565 ?
C74D C35D C73D 82.5(19) 6_565 6_565 ?
C74D C35D C10D 167(2) 6_565 . ?
C73D C35D C10D 92.0(18) 6_565 . ?
C74D C35D C2D 75.5(15) 6_565 6_565 ?
C73D C35D C2D 157(2) 6_565 6_565 ?
C10D C35D C2D 108.0(17) . 6_565 ?
C74D C35D C17D 62.4(15) 6_565 . ?
C73D C35D C17D 144(2) 6_565 . ?
C10D C35D C17D 119.9(16) . . ?
C2D C35D C17D 13.4(12) 6_565 . ?
C74D C35D C26D 53.8(15) 6_565 . ?
C73D C35D C26D 29.0(12) 6_565 . ?
C10D C35D C26D 119.0(17) . . ?
C2D C35D C26D 128.1(17) 6_565 . ?
C17D C35D C26D 114.6(16) . . ?
C74D C35D C48D 138(2) 6_565 6_565 ?
C73D C35D C48D 58.7(12) 6_565 6_565 ?
C10D C35D C48D 33.5(11) . 6_565 ?
C2D C35D C48D 139.4(17) 6_565 6_565 ?
C17D C35D C48D 148.5(15) . 6_565 ?
C26D C35D C48D 85.7(13) . 6_565 ?
C74D C35D C3D 122.8(17) 6_565 6_565 ?
C73D C35D C3D 148.6(18) 6_565 6_565 ?
C10D C35D C3D 59.0(12) . 6_565 ?
C2D C35D C3D 49.0(10) 6_565 6_565 ?
C17D C35D C3D 61.1(11) . 6_565 ?
C26D C35D C3D 159.1(13) . 6_565 ?
C48D C35D C3D 91.1(12) 6_565 6_565 ?
C74D C35D C49D 158.0(19) 6_565 6_565 ?
C73D C35D C49D 105.1(16) 6_565 6_565 ?
C10D C35D C49D 15.8(10) . 6_565 ?
C2D C35D C49D 93.3(13) 6_565 6_565 ?
C17D C35D C49D 104.6(13) . 6_565 ?
C26D C35D C49D 129.4(14) . 6_565 ?
C48D C35D C49D 46.7(8) 6_565 6_565 ?
C3D C35D C49D 44.5(7) 6_565 6_565 ?
C44D C36D C43D 103(3) 6_565 6_565 ?
C44D C36D C65D 86(2) 6_565 6_565 ?
C43D C36D C65D 162(2) 6_565 6_565 ?
C44D C36D C39D 163(3) 6_565 . ?
C43D C36D C39D 62.3(13) 6_565 . ?
C65D C36D C39D 105.6(15) 6_565 . ?
C44D C36D C38D 68(2) 6_565 . ?
C43D C36D C38D 161(2) 6_565 . ?
C65D C36D C38D 18.4(11) 6_565 . ?
C39D C36D C38D 123.1(14) . . ?
C44D C36D C37D 50(2) 6_565 . ?
C43D C36D C37D 54.2(12) 6_565 . ?
C65D C36D C37D 130.4(16) 6_565 . ?
C39D C36D C37D 114.5(14) . . ?
C38D C36D C37D 112.8(13) . . ?
C44D C36D C45D 147(3) 6_565 6_565 ?
C43D C36D C45D 45.2(10) 6_565 6_565 ?
C65D C36D C45D 122.1(15) 6_565 6_565 ?
C39D C36D C45D 17.1(9) . 6_565 ?
C38D C36D C45D 138.7(14) . 6_565 ?
C37D C36D C45D 98.0(12) . 6_565 ?
C44D C36D C22D 19(2) 6_565 6_565 ?
C43D C36D C22D 88.1(14) 6_565 6_565 ?
C65D C36D C22D 97.2(12) 6_565 6_565 ?
C39D C36D C22D 144.3(15) . 6_565 ?
C38D C36D C22D 79.1(10) . 6_565 ?
C37D C36D C22D 34.1(8) . 6_565 ?
C45D C36D C22D 129.8(13) 6_565 6_565 ?
C22D C37D C44D 74.8(14) 6_565 6_565 ?
C22D C37D C37D 77.1(13) 6_565 6_565 ?
C44D C37D C37D 150.0(12) 6_565 6_565 ?
C22D C37D C43D 147.6(19) 6_565 6_565 ?
C44D C37D C43D 74.2(14) 6_565 6_565 ?
C37D C37D C43D 130.7(11) 6_565 6_565 ?
C22D C37D C42D 139.5(18) 6_565 . ?
C44D C37D C42D 141.2(16) 6_565 . ?
C37D C37D C42D 63.3(7) 6_565 . ?
C43D C37D C42D 68.0(11) 6_565 . ?
C22D C37D C22D 28.9(15) 6_565 . ?
C44D C37D C22D 103.3(16) 6_565 . ?
C37D C37D C22D 48.1(8) 6_565 . ?
C43D C37D C22D 165.5(18) 6_565 . ?
C42D C37D C22D 111.0(11) . . ?
C22D C37D C36D 97.3(15) 6_565 . ?
C44D C37D C36D 23.6(12) 6_565 . ?
C37D C37D C36D 162.0(10) 6_565 . ?
C43D C37D C36D 50.9(11) 6_565 . ?
C42D C37D C36D 117.6(12) . . ?
C22D C37D C36D 124.7(12) . . ?
C65D C38D C1D 112(4) 6_565 6_565 ?
C65D C38D C44D 97(3) 6_565 6_565 ?
C1D C38D C44D 145(2) 6_565 6_565 ?
C65D C38D C82D 158(4) 6_565 . ?
C1D C38D C82D 47.5(11) 6_565 . ?
C44D C38D C82D 99.3(15) 6_565 . ?
C65D C38D C36D 72(3) 6_565 . ?
C1D C38D C36D 159(2) 6_565 . ?
C44D C38D C36D 25.5(11) 6_565 . ?
C82D C38D C36D 122.9(14) . . ?
C65D C38D C41D 50(3) 6_565 . ?
C1D C38D C41D 62.7(12) 6_565 . ?
C44D C38D C41D 141.5(16) 6_565 . ?
C82D C38D C41D 109.1(12) . . ?
C36D C38D C41D 117.3(13) . . ?
C65D C38D C66D 11(4) 6_565 6_565 ?
C1D C38D C66D 104.5(14) 6_565 6_565 ?
C44D C38D C66D 101.5(14) 6_565 6_565 ?
C82D C38D C66D 147.1(14) . 6_565 ?
C36D C38D C66D 76.2(10) . 6_565 ?
C41D C38D C66D 42.3(8) . 6_565 ?
C45D C39D C64D 109(3) 6_565 6_565 ?
C45D C39D C43D 74(2) 6_565 6_565 ?
C64D C39D C43D 170(2) 6_565 6_565 ?
C45D C39D C36D 125(2) 6_565 . ?
C64D C39D C36D 124.6(18) 6_565 . ?
C43D C39D C36D 51.0(11) 6_565 . ?
C45D C39D C40D 13(3) 6_565 . ?
C64D C39D C40D 106.8(16) 6_565 . ?
C43D C39D C40D 74.5(12) 6_565 . ?
C36D C39D C40D 124.2(13) . . ?
C45D C39D C20D 112(2) 6_565 . ?
C64D C39D C20D 8.7(16) 6_565 . ?
C43D C39D C20D 161.3(15) 6_565 . ?
C36D C39D C20D 119.9(13) . . ?
C40D C39D C20D 107.8(11) . . ?
C45D C39D C66D 154(3) 6_565 6_565 ?
C64D C39D C66D 47.1(12) 6_565 6_565 ?
C43D C39D C66D 127.2(14) 6_565 6_565 ?
C36D C39D C66D 77.5(11) . 6_565 ?
C40D C39D C66D 146.7(13) . 6_565 ?
C20D C39D C66D 43.0(9) . 6_565 ?
C45D C39D C44D 121(2) 6_565 6_565 ?
C64D C39D C44D 128.3(17) 6_565 6_565 ?
C43D C39D C44D 46.7(9) 6_565 6_565 ?
C36D C39D C44D 5.1(10) . 6_565 ?
C40D C39D C44D 119.2(11) . 6_565 ?
C20D C39D C44D 123.0(11) . 6_565 ?
C66D C39D C44D 81.2(9) 6_565 6_565 ?
C45D C39D C54D 20(2) 6_565 6_565 ?
C64D C39D C54D 93.7(15) 6_565 6_565 ?
C43D C39D C54D 87.4(12) 6_565 6_565 ?
C36D C39D C54D 136.0(14) . 6_565 ?
C40D C39D C54D 13.1(8) . 6_565 ?
C20D C39D C54D 94.8(10) . 6_565 ?
C66D C39D C54D 135.2(12) 6_565 6_565 ?
C44D C39D C54D 130.9(12) 6_565 6_565 ?
C54D C40D C45D 140(3) 6_565 6_565 ?
C54D C40D C30D 27(2) 6_565 . ?
C45D C40D C30D 116(2) 6_565 . ?
C54D C40D C7D 97(2) 6_565 . ?
C45D C40D C7D 123(2) 6_565 . ?
C30D C40D C7D 117.1(12) . . ?
C54D C40D C39D 138(3) 6_565 . ?
C45D C40D C39D 11(2) 6_565 . ?
C30D C40D C39D 112.4(12) . . ?
C7D C40D C39D 121.5(12) . . ?
C54D C40D C55D 55.4(19) 6_565 6_565 ?
C45D C40D C55D 163(2) 6_565 6_565 ?
C30D C40D C55D 75.8(10) . 6_565 ?
C7D C40D C55D 42.2(8) . 6_565 ?
C39D C40D C55D 156.2(11) . 6_565 ?
C54D C40D C43D 168(3) 6_565 6_565 ?
C45D C40D C43D 50.6(16) 6_565 6_565 ?
C30D C40D C43D 155.2(13) . 6_565 ?
C7D C40D C43D 72.4(10) . 6_565 ?
C39D C40D C43D 50.2(9) . 6_565 ?
C55D C40D C43D 113.6(12) 6_565 6_565 ?
C54D C40D C53D 37.2(19) 6_565 6_565 ?
C45D C40D C53D 104(2) 6_565 6_565 ?
C30D C40D C53D 12.0(9) . 6_565 ?
C7D C40D C53D 129.1(13) . 6_565 ?
C39D C40D C53D 101.4(11) . 6_565 ?
C55D C40D C53D 87.8(10) 6_565 6_565 ?
C43D C40D C53D 148.5(14) 6_565 6_565 ?
C65D C41D C66D 71.0(13) 6_565 6_565 ?
C65D C41D C17D 122.5(16) 6_565 . ?
C66D C41D C17D 156.3(15) 6_565 . ?
C65D C41D C1D 67.4(13) 6_565 6_565 ?
C66D C41D C1D 137.2(17) 6_565 6_565 ?
C17D C41D C1D 56.2(10) . 6_565 ?
C65D C41D C21D 104.6(15) 6_565 . ?
C66D C41D C21D 34.7(10) 6_565 . ?
C17D C41D C21D 124.6(15) . . ?
C1D C41D C21D 160.3(16) 6_565 . ?
C65D C41D C38D 16.2(12) 6_565 . ?
C66D C41D C38D 86.9(14) 6_565 . ?
C17D C41D C38D 106.4(12) . . ?
C1D C41D C38D 51.2(10) 6_565 . ?
C21D C41D C38D 119.6(13) . . ?
C65D C41D C79D 131.8(17) 6_565 6_565 ?
C66D C41D C79D 63.2(11) 6_565 6_565 ?
C17D C41D C79D 96.9(13) . 6_565 ?
C1D C41D C79D 149.2(16) 6_565 6_565 ?
C21D C41D C79D 28.5(10) . 6_565 ?
C38D C41D C79D 144.8(13) . 6_565 ?
C65D C41D C2D 120.0(16) 6_565 6_565 ?
C66D C41D C2D 158.8(16) 6_565 6_565 ?
C17D C41D C2D 2.9(10) . 6_565 ?
C1D C41D C2D 53.4(9) 6_565 6_565 ?
C21D C41D C2D 127.5(15) . 6_565 ?
C38D C41D C2D 103.9(12) . 6_565 ?
C79D C41D C2D 99.9(12) 6_565 6_565 ?
C65D C41D C74D 158.8(19) 6_565 6_565 ?
C66D C41D C74D 112.1(14) 6_565 6_565 ?
C17D C41D C74D 47.8(11) . 6_565 ?
C1D C41D C74D 103.3(13) 6_565 6_565 ?
C21D C41D C74D 77.7(12) . 6_565 ?
C38D C41D C74D 148.4(13) . 6_565 ?
C79D C41D C74D 49.4(8) 6_565 6_565 ?
C2D C41D C74D 50.7(8) 6_565 6_565 ?
C37D C42D C37D 53.3(13) . 6_565 ?
C37D C42D C7D 130.8(9) . . ?
C37D C42D C7D 158.3(12) 6_565 . ?
C37D C42D C7D 158.3(12) . 6_565 ?
C37D C42D C7D 130.8(9) 6_565 6_565 ?
C7D C42D C7D 35.8(12) . 6_565 ?
C37D C42D C43D 105.2(11) . . ?
C37D C42D C43D 52.3(9) 6_565 . ?
C7D C42D C43D 115.5(10) . . ?
C7D C42D C43D 80.4(9) 6_565 . ?
C37D C42D C43D 52.3(9) . 6_565 ?
C37D C42D C43D 105.2(11) 6_565 6_565 ?
C7D C42D C43D 80.4(9) . 6_565 ?
C7D C42D C43D 115.5(10) 6_565 6_565 ?
C43D C42D C43D 153.7(15) . 6_565 ?
C36D C43D C37D 74.9(13) 6_565 6_565 ?
C36D C43D C45D 95.9(15) 6_565 . ?
C37D C43D C45D 161.1(19) 6_565 . ?
C36D C43D C39D 66.7(12) 6_565 6_565 ?
C37D C43D C39D 138.3(17) 6_565 6_565 ?
C45D C43D C39D 29.2(10) . 6_565 ?
C36D C43D C42D 132.8(17) 6_565 . ?
C37D C43D C42D 59.7(11) 6_565 . ?
C45D C43D C42D 123.0(13) . . ?
C39D C43D C42D 146.7(14) 6_565 . ?
C36D C43D C44D 24.4(12) 6_565 . ?
C37D C43D C44D 50.8(11) 6_565 . ?
C45D C43D C44D 120.0(13) . . ?
C39D C43D C44D 90.8(13) 6_565 . ?
C42D C43D C44D 109.9(12) . . ?
C36D C43D C40D 120.6(15) 6_565 6_565 ?
C37D C43D C40D 148.9(17) 6_565 6_565 ?
C45D C43D C40D 27.4(10) . 6_565 ?
C39D C43D C40D 55.3(10) 6_565 6_565 ?
C42D C43D C40D 95.6(11) . 6_565 ?
C44D C43D C40D 142.6(11) . 6_565 ?
C36D C43D C7D 156.0(18) 6_565 6_565 ?
C37D C43D C7D 107.5(14) 6_565 6_565 ?
C45D C43D C7D 74.3(10) . 6_565 ?
C39D C43D C7D 101.4(12) 6_565 6_565 ?
C42D C43D C7D 49.0(8) . 6_565 ?
C44D C43D C7D 151.8(12) . 6_565 ?
C40D C43D C7D 46.9(7) 6_565 6_565 ?
C36D C44D C37D 107(3) 6_565 6_565 ?
C36D C44D C38D 87(2) 6_565 6_565 ?
C37D C44D C38D 151(2) 6_565 6_565 ?
C36D C44D C22D 152(3) 6_565 . ?
C37D C44D C22D 50.4(11) 6_565 . ?
C38D C44D C22D 107.8(15) 6_565 . ?
C36D C44D C43D 52(2) 6_565 . ?
C37D C44D C43D 55.0(11) 6_565 . ?
C38D C44D C43D 135.9(15) 6_565 . ?
C22D C44D C43D 104.8(12) . . ?
C36D C44D C65D 69(2) 6_565 . ?
C37D C44D C65D 157(2) 6_565 . ?
C38D C44D C65D 17.9(11) 6_565 . ?
C22D C44D C65D 124.6(13) . . ?
C43D C44D C65D 119.4(13) . . ?
C36D C44D C39D 12(2) 6_565 6_565 ?
C37D C44D C39D 95.9(14) 6_565 6_565 ?
C38D C44D C39D 94.7(13) 6_565 6_565 ?
C22D C44D C39D 141.0(13) . 6_565 ?
C43D C44D C39D 42.5(8) . 6_565 ?
C65D C44D C39D 77.3(11) . 6_565 ?
C39D C45D C40D 157(5) 6_565 6_565 ?
C39D C45D C43D 76(2) 6_565 . ?
C40D C45D C43D 102(2) 6_565 . ?
C39D C45D C54D 150(3) 6_565 . ?
C40D C45D C54D 18.6(16) 6_565 . ?
C43D C45D C54D 120.4(14) . . ?
C39D C45D C64D 45(2) 6_565 . ?
C40D C45D C64D 128(2) 6_565 . ?
C43D C45D C64D 120.5(14) . . ?
C54D C45D C64D 110.8(12) . . ?
C39D C45D C20D 48.1(19) 6_565 6_565 ?
C40D C45D C20D 122(2) 6_565 6_565 ?
C43D C45D C20D 121.8(14) . 6_565 ?
C54D C45D C20D 105.7(12) . 6_565 ?
C64D C45D C20D 7.2(11) . 6_565 ?
C39D C45D C36D 37.4(18) 6_565 6_565 ?
C40D C45D C36D 136(2) 6_565 6_565 ?
C43D C45D C36D 38.9(9) . 6_565 ?
C54D C45D C36D 151.3(15) . 6_565 ?
C64D C45D C36D 81.9(11) . 6_565 ?
C20D C45D C36D 84.2(10) 6_565 6_565 ?
C39D C45D C30D 127(3) 6_565 6_565 ?
C40D C45D C30D 41.5(16) 6_565 6_565 ?
C43D C45D C30D 137.9(15) . 6_565 ?
C54D C45D C30D 24.4(9) . 6_565 ?
C64D C45D C30D 86.5(11) . 6_565 ?
C20D C45D C30D 81.3(10) 6_565 6_565 ?
C36D C45D C30D 148.7(15) 6_565 6_565 ?
C39D C45D C7D 136(3) 6_565 6_565 ?
C40D C45D C7D 37.2(15) 6_565 6_565 ?
C43D C45D C7D 64.8(10) . 6_565 ?
C54D C45D C7D 55.7(9) . 6_565 ?
C64D C45D C7D 152.8(14) . 6_565 ?
C20D C45D C7D 145.7(15) 6_565 6_565 ?
C36D C45D C7D 101.2(11) 6_565 6_565 ?
C30D C45D C7D 76.9(9) 6_565 6_565 ?
C46D C46D C51D 88.0(12) 6_565 6_565 ?
C46D C46D C47D 165.0(9) 6_565 . ?
C51D C46D C47D 85.2(15) 6_565 . ?
C46D C46D C6D 71.5(7) 6_565 . ?
C51D C46D C6D 156.7(17) 6_565 . ?
C47D C46D C6D 112.0(14) . . ?
C46D C46D C51D 52.7(9) 6_565 . ?
C51D C46D C51D 35.3(15) 6_565 . ?
C47D C46D C51D 119.4(14) . . ?
C6D C46D C51D 123.2(13) . . ?
C46D C46D C12D 140.4(8) 6_565 6_565 ?
C51D C46D C12D 54.0(12) 6_565 6_565 ?
C47D C46D C12D 31.1(10) . 6_565 ?
C6D C46D C12D 141.7(13) . 6_565 ?
C51D C46D C12D 88.7(12) . 6_565 ?
C46D C46D C13D 124.1(7) 6_565 6_565 ?
C51D C46D C13D 142.6(16) 6_565 6_565 ?
C47D C46D C13D 58.9(11) . 6_565 ?
C6D C46D C13D 53.3(8) . 6_565 ?
C51D C46D C13D 163.0(12) . 6_565 ?
C12D C46D C13D 89.7(11) 6_565 6_565 ?
C11D C47D C12D 133(4) 6_565 6_565 ?
C11D C47D C48D 98(3) 6_565 . ?
C12D C47D C48D 35.3(17) 6_565 . ?
C11D C47D C46D 133(3) 6_565 . ?
C12D C47D C46D 92(2) 6_565 . ?
C48D C47D C46D 121.6(14) . . ?
C11D C47D C75D 16(3) 6_565 . ?
C12D C47D C75D 146(2) 6_565 . ?
C48D C47D C75D 110.5(12) . . ?
C46D C47D C75D 117.6(15) . . ?
C11D C47D C13D 59(3) 6_565 6_565 ?
C12D C47D C13D 164(2) 6_565 6_565 ?
C48D C47D C13D 148.5(14) . 6_565 ?
C46D C47D C13D 74.8(13) . 6_565 ?
C75D C47D C13D 43.7(10) . 6_565 ?
C11D C47D C51D 167(3) 6_565 6_565 ?
C12D C47D C51D 51.0(17) 6_565 6_565 ?
C48D C47D C51D 82.2(11) . 6_565 ?
C46D C47D C51D 41.0(9) . 6_565 ?
C75D C47D C51D 153.8(14) . 6_565 ?
C13D C47D C51D 115.1(13) 6_565 6_565 ?
C12D C48D C10D 114(3) 6_565 6_565 ?
C12D C48D C47D 36.7(17) 6_565 . ?
C10D C48D C47D 147(2) 6_565 . ?
C12D C48D C73D 145(2) 6_565 . ?
C10D C48D C73D 99.5(19) 6_565 . ?
C47D C48D C73D 108.1(12) . . ?
C12D C48D C49D 87.9(19) 6_565 . ?
C10D C48D C49D 27.4(15) 6_565 . ?
C47D C48D C49D 119.5(13) . . ?
C73D C48D C49D 123.6(13) . . ?
C12D C48D C35D 164(2) 6_565 6_565 ?
C10D C48D C35D 56.3(16) 6_565 6_565 ?
C47D C48D C35D 145.2(14) . 6_565 ?
C73D C48D C35D 43.4(10) . 6_565 ?
C49D C48D C35D 80.6(12) . 6_565 ?
C12D C48D C11D 63.4(19) 6_565 6_565 ?
C10D C48D C11D 166(2) 6_565 6_565 ?
C47D C48D C11D 27.1(12) . 6_565 ?
C73D C48D C11D 81.3(14) . 6_565 ?
C49D C48D C11D 143.8(16) . 6_565 ?
C35D C48D C11D 121.9(16) 6_565 6_565 ?
C9D C49D C10D 145(3) 6_565 6_565 ?
C9D C49D C3D 59(2) 6_565 . ?
C10D C49D C3D 86(2) 6_565 . ?
C9D C49D C48D 167(3) 6_565 . ?
C10D C49D C48D 30.9(17) 6_565 . ?
C3D C49D C48D 113.9(13) . . ?
C9D C49D C50D 63.5(19) 6_565 . ?
C10D C49D C50D 149(2) 6_565 . ?
C3D C49D C50D 119.2(16) . . ?
C48D C49D C50D 118.5(13) . . ?
C9D C49D C12D 152(3) 6_565 6_565 ?
C10D C49D C12D 61.0(17) 6_565 6_565 ?
C3D C49D C12D 143.3(15) . 6_565 ?
C48D C49D C12D 30.6(9) . 6_565 ?
C50D C49D C12D 89.2(12) . 6_565 ?
C9D C49D C51D 109(2) 6_565 6_565 ?
C10D C49D C51D 105(2) 6_565 6_565 ?
C3D C49D C51D 155.6(16) . 6_565 ?
C48D C49D C51D 73.9(10) . 6_565 ?
C50D C49D C51D 45.2(8) . 6_565 ?
C12D C49D C51D 44.0(8) 6_565 6_565 ?
C9D C49D C8D 27.4(18) 6_565 6_565 ?
C10D C49D C8D 119(2) 6_565 6_565 ?
C3D C49D C8D 33.0(11) . 6_565 ?
C48D C49D C8D 142.5(14) . 6_565 ?
C50D C49D C8D 86.5(12) . 6_565 ?
C12D C49D C8D 159.3(17) 6_565 6_565 ?
C51D C49D C8D 128.6(13) 6_565 6_565 ?
C9D C49D C35D 119(2) 6_565 6_565 ?
C10D C49D C35D 27.3(18) 6_565 6_565 ?
C3D C49D C35D 61.2(10) . 6_565 ?
C48D C49D C35D 52.7(10) . 6_565 ?
C50D C49D C35D 154.0(15) . 6_565 ?
C12D C49D C35D 82.9(12) 6_565 6_565 ?
C51D C49D C35D 122.7(11) 6_565 6_565 ?
C8D C49D C35D 92.2(11) 6_565 6_565 ?
C9D C50D C9D 92.1(18) . 6_565 ?
C9D C50D C51D 114.0(10) . . ?
C9D C50D C51D 147.2(12) 6_565 . ?
C9D C50D C51D 147.2(12) . 6_565 ?
C9D C50D C51D 114.0(10) 6_565 6_565 ?
C51D C50D C51D 35.1(13) . 6_565 ?
C9D C50D C49D 28.6(10) . 6_565 ?
C9D C50D C49D 119.4(15) 6_565 6_565 ?
C51D C50D C49D 85.4(10) . 6_565 ?
C51D C50D C49D 119.6(12) 6_565 6_565 ?
C9D C50D C49D 119.4(15) . . ?
C9D C50D C49D 28.6(10) 6_565 . ?
C51D C50D C49D 119.6(12) . . ?
C51D C50D C49D 85.4(10) 6_565 . ?
C49D C50D C49D 144.1(19) 6_565 . ?
C51D C51D C46D 92.0(12) 6_565 6_565 ?
C51D C51D C12D 167.0(8) 6_565 . ?
C46D C51D C12D 83.4(16) 6_565 . ?
C51D C51D C50D 72.5(7) 6_565 . ?
C46D C51D C50D 151.0(14) 6_565 . ?
C12D C51D C50D 106.2(11) . . ?
C51D C51D C46D 52.7(9) 6_565 . ?
C46D C51D C46D 39.3(15) 6_565 . ?
C12D C51D C46D 121.7(14) . . ?
C50D C51D C46D 120.4(12) . . ?
C51D C51D C47D 143.7(8) 6_565 6_565 ?
C46D C51D C47D 53.8(11) 6_565 6_565 ?
C12D C51D C47D 29.6(10) . 6_565 ?
C50D C51D C47D 130.9(12) . 6_565 ?
C46D C51D C47D 92.3(12) . 6_565 ?
C51D C51D C49D 120.6(8) 6_565 6_565 ?
C46D C51D C49D 132.7(15) 6_565 6_565 ?
C12D C51D C49D 56.9(10) . 6_565 ?
C50D C51D C49D 49.4(7) . 6_565 ?
C46D C51D C49D 149.6(11) . 6_565 ?
C47D C51D C49D 83.5(10) 6_565 6_565 ?
C29D C52D C28D 87.4(17) 6_565 6_565 ?
C29D C52D C53D 85.0(16) 6_565 . ?
C28D C52D C53D 166(2) 6_565 . ?
C29D C52D C60D 142.3(18) 6_565 . ?
C28D C52D C60D 58.3(13) 6_565 . ?
C53D C52D C60D 124.6(15) . . ?
C29D C52D C57D 37.4(12) 6_565 . ?
C28D C52D C57D 50.9(12) 6_565 . ?
C53D C52D C57D 122.4(15) . . ?
C60D C52D C57D 108.7(13) . . ?
C29D C52D C30D 63.8(13) 6_565 6_565 ?
C28D C52D C30D 146.0(19) 6_565 6_565 ?
C53D C52D C30D 22.2(11) . 6_565 ?
C60D C52D C30D 139.3(15) . 6_565 ?
C57D C52D C30D 100.8(13) . 6_565 ?
C29D C52D C33D 142.8(19) 6_565 6_565 ?
C28D C52D C33D 61.1(12) 6_565 6_565 ?
C53D C52D C33D 120.8(15) . 6_565 ?
C60D C52D C33D 4.7(11) . 6_565 ?
C57D C52D C33D 111.0(13) . 6_565 ?
C30D C52D C33D 134.7(16) 6_565 6_565 ?
C29D C52D C19D 115.0(16) 6_565 6_565 ?
C28D C52D C19D 141.8(18) 6_565 6_565 ?
C53D C52D C19D 35.8(11) . 6_565 ?
C60D C52D C19D 88.9(11) . 6_565 ?
C57D C52D C19D 148.0(13) . 6_565 ?
C30D C52D C19D 52.8(9) 6_565 6_565 ?
C33D C52D C19D 85.0(10) 6_565 6_565 ?
C29D C52D C18D 145.9(19) 6_565 6_565 ?
C28D C52D C18D 106.3(15) 6_565 6_565 ?
C53D C52D C18D 74.4(12) . 6_565 ?
C60D C52D C18D 50.2(10) . 6_565 ?
C57D C52D C18D 149.4(14) . 6_565 ?
C30D C52D C18D 90.8(12) 6_565 6_565 ?
C33D C52D C18D 46.4(8) 6_565 6_565 ?
C19D C52D C18D 38.7(7) 6_565 6_565 ?
C30D C53D C19D 124(4) 6_565 6_565 ?
C30D C53D C52D 103(3) 6_565 . ?
C19D C53D C52D 105.3(18) 6_565 . ?
C30D C53D C54D 18(2) 6_565 . ?
C19D C53D C54D 117.4(18) 6_565 . ?
C52D C53D C54D 119.8(15) . . ?
C30D C53D C61D 120(3) 6_565 . ?
C19D C53D C61D 12.8(12) 6_565 . ?
C52D C53D C61D 117.8(15) . . ?
C54D C53D C61D 109.6(13) . . ?
C30D C53D C29D 62(2) 6_565 6_565 ?
C19D C53D C29D 138(2) 6_565 6_565 ?
C52D C53D C29D 42.1(10) . 6_565 ?
C54D C53D C29D 78.6(12) . 6_565 ?
C61D C53D C29D 149.5(16) . 6_565 ?
C30D C53D C40D 31(2) 6_565 6_565 ?
C19D C53D C40D 99.8(16) 6_565 6_565 ?
C52D C53D C40D 131.5(17) . 6_565 ?
C54D C53D C40D 17.7(9) . 6_565 ?
C61D C53D C40D 92.0(12) . 6_565 ?
C29D C53D C40D 93.1(12) 6_565 6_565 ?
C30D C53D C18D 137(4) 6_565 6_565 ?
C19D C53D C18D 36.2(10) 6_565 6_565 ?
C52D C53D C18D 69.3(12) . 6_565 ?
C54D C53D C18D 142.7(16) . 6_565 ?
C61D C53D C18D 48.5(9) . 6_565 ?
C29D C53D C18D 107.2(13) 6_565 6_565 ?
C40D C53D C18D 128.2(14) 6_565 6_565 ?
C40D C54D C30D 131(4) 6_565 6_565 ?
C40D C54D C53D 125(3) 6_565 . ?
C30D C54D C53D 11.6(16) 6_565 . ?
C40D C54D C45D 21.7(19) 6_565 . ?
C30D C54D C45D 113(2) 6_565 . ?
C53D C54D C45D 104.9(12) . . ?
C40D C54D C55D 101(2) 6_565 . ?
C30D C54D C55D 113(2) 6_565 . ?
C53D C54D C55D 124.2(14) . . ?
C45D C54D C55D 122.1(13) . . ?
C40D C54D C7D 58.4(19) 6_565 6_565 ?
C30D C54D C7D 146(3) 6_565 6_565 ?
C53D C54D C7D 156.6(17) . 6_565 ?
C45D C54D C7D 80.1(11) . 6_565 ?
C55D C54D C7D 42.7(8) . 6_565 ?
C40D C54D C29D 151(3) 6_565 6_565 ?
C30D C54D C29D 44.0(14) 6_565 6_565 ?
C53D C54D C29D 54.7(10) . 6_565 ?
C45D C54D C29D 148.5(14) . 6_565 ?
C55D C54D C29D 69.7(10) . 6_565 ?
C7D C54D C29D 109.7(13) 6_565 6_565 ?
C40D C54D C39D 28.5(18) 6_565 6_565 ?
C30D C54D C39D 104(2) 6_565 6_565 ?
C53D C54D C39D 96.8(11) . 6_565 ?
C45D C54D C39D 9.6(10) . 6_565 ?
C55D C54D C39D 125.7(14) . 6_565 ?
C7D C54D C39D 85.4(10) 6_565 6_565 ?
C29D C54D C39D 139.0(13) 6_565 6_565 ?
C55D C55D C7D 88.4(12) 6_565 6_565 ?
C55D C55D C54D 164.1(10) 6_565 . ?
C7D C55D C54D 80.7(14) 6_565 . ?
C55D C55D C56D 70.9(6) 6_565 . ?
C7D C55D C56D 154.1(16) 6_565 . ?
C54D C55D C56D 115.7(12) . . ?
C55D C55D C7D 51.5(7) 6_565 . ?
C7D C55D C7D 36.9(14) 6_565 . ?
C54D C55D C7D 116.9(12) . . ?
C56D C55D C7D 120.5(11) . . ?
C55D C55D C40D 142.6(7) 6_565 6_565 ?
C7D C55D C40D 57.1(11) 6_565 6_565 ?
C54D C55D C40D 23.9(9) . 6_565 ?
C56D C55D C40D 135.8(12) . 6_565 ?
C7D C55D C40D 93.0(11) . 6_565 ?
C55D C55D C29D 118.6(7) 6_565 6_565 ?
C7D C55D C29D 141.1(15) 6_565 6_565 ?
C54D C55D C29D 66.2(10) . 6_565 ?
C56D C55D C29D 49.4(6) . 6_565 ?
C7D C55D C29D 153.7(13) . 6_565 ?
C40D C55D C29D 87.5(10) 6_565 6_565 ?
C55D C55D C30D 154.6(6) 6_565 6_565 ?
C7D C55D C30D 101.9(14) 6_565 6_565 ?
C54D C55D C30D 24.2(9) . 6_565 ?
C56D C55D C30D 91.7(9) . 6_565 ?
C7D C55D C30D 134.8(11) . 6_565 ?
C40D C55D C30D 45.5(8) 6_565 6_565 ?
C29D C55D C30D 42.3(6) 6_565 6_565 ?
C57D C56D C57D 82.1(14) 6_565 . ?
C57D C56D C55D 150.4(11) 6_565 . ?
C57D C56D C55D 116.1(9) . . ?
C57D C56D C55D 116.1(9) 6_565 6_565 ?
C57D C56D C55D 150.4(11) . 6_565 ?
C55D C56D C55D 38.2(12) . 6_565 ?
C57D C56D C29D 114.9(12) 6_565 6_565 ?
C57D C56D C29D 34.5(9) . 6_565 ?
C55D C56D C29D 81.8(9) . 6_565 ?
C55D C56D C29D 118.5(11) 6_565 6_565 ?
C57D C56D C29D 34.5(9) 6_565 . ?
C57D C56D C29D 114.9(12) . . ?
C55D C56D C29D 118.5(11) . . ?
C55D C56D C29D 81.8(9) 6_565 . ?
C29D C56D C29D 142.7(14) 6_565 . ?
C29D C57D C28D 95(2) 6_565 6_565 ?
C29D C57D C59D 146(2) 6_565 . ?
C28D C57D C59D 54.6(13) 6_565 . ?
C29D C57D C52D 47.3(15) 6_565 . ?
C28D C57D C52D 49.1(12) 6_565 . ?
C59D C57D C52D 103.3(12) . . ?
C29D C57D C56D 74.3(15) 6_565 . ?
C28D C57D C56D 155.2(18) 6_565 . ?
C59D C57D C56D 124.8(13) . . ?
C52D C57D C56D 120.5(12) . . ?
C29D C57D C15D 140(2) 6_565 6_565 ?
C28D C57D C15D 50.1(10) 6_565 6_565 ?
C59D C57D C15D 6.0(11) . 6_565 ?
C52D C57D C15D 98.3(11) . 6_565 ?
C56D C57D C15D 126.6(13) . 6_565 ?
C29D C57D C57D 120.9(15) 6_565 6_565 ?
C28D C57D C57D 128.1(12) 6_565 6_565 ?
C59D C57D C57D 77.0(8) . 6_565 ?
C52D C57D C57D 154.6(9) . 6_565 ?
C56D C57D C57D 49.0(7) . 6_565 ?
C15D C57D C57D 80.0(8) 6_565 6_565 ?
C14D C58D C32D 81.1(14) 6_565 6_565 ?
C14D C58D C15D 76.8(15) 6_565 6_565 ?
C32D C58D C15D 152(2) 6_565 6_565 ?
C14D C58D C33D 141.2(19) 6_565 6_565 ?
C32D C58D C33D 63.5(13) 6_565 6_565 ?
C15D C58D C33D 129.6(18) 6_565 6_565 ?
C14D C58D C60D 154.1(17) 6_565 . ?
C32D C58D C60D 79.0(14) 6_565 . ?
C15D C58D C60D 115.7(15) 6_565 . ?
C33D C58D C60D 15.5(11) 6_565 . ?
C14D C58D C28D 138.9(19) 6_565 6_565 ?
C32D C58D C28D 128.9(18) 6_565 6_565 ?
C15D C58D C28D 64.7(12) 6_565 6_565 ?
C33D C58D C28D 66.9(12) 6_565 6_565 ?
C60D C58D C28D 51.8(11) . 6_565 ?
C14D C58D C68D 33.9(11) 6_565 . ?
C32D C58D C68D 47.2(11) 6_565 . ?
C15D C58D C68D 109.3(15) 6_565 . ?
C33D C58D C68D 109.1(14) 6_565 . ?
C60D C58D C68D 124.1(13) . . ?
C28D C58D C68D 156.2(19) 6_565 . ?
C14D C58D C59D 93.3(14) 6_565 . ?
C32D C58D C59D 160.2(18) 6_565 . ?
C15D C58D C59D 16.5(10) 6_565 . ?
C33D C58D C59D 114.5(14) 6_565 . ?
C60D C58D C59D 100.0(12) . . ?
C28D C58D C59D 48.4(11) 6_565 . ?
C68D C58D C59D 125.1(13) . . ?
C15D C59D C28D 109(4) 6_565 6_565 ?
C15D C59D C59D 90(3) 6_565 6_565 ?
C28D C59D C59D 149.0(12) 6_565 6_565 ?
C15D C59D C15D 70(3) 6_565 . ?
C28D C59D C15D 156(2) 6_565 . ?
C59D C59D C15D 19.9(9) 6_565 . ?
C15D C59D C57D 156(4) 6_565 . ?
C28D C59D C57D 51.4(11) 6_565 . ?
C59D C59D C57D 103.0(8) 6_565 . ?
C15D C59D C57D 121.5(14) . . ?
C15D C59D C58D 48(3) 6_565 . ?
C28D C59D C58D 62.1(12) 6_565 . ?
C59D C59D C58D 135.4(7) 6_565 . ?
C15D C59D C58D 116.0(13) . . ?
C57D C59D C58D 113.1(12) . . ?
C15D C59D C14D 12(3) 6_565 6_565 ?
C28D C59D C14D 97.0(14) 6_565 6_565 ?
C59D C59D C14D 100.1(7) 6_565 6_565 ?
C15D C59D C14D 80.3(11) . 6_565 ?
C57D C59D C14D 144.8(14) . 6_565 ?
C58D C59D C14D 36.2(8) . 6_565 ?
C33D C60D C28D 140(5) 6_565 6_565 ?
C33D C60D C63D 42(4) 6_565 . ?
C28D C60D C63D 164(2) 6_565 . ?
C33D C60D C52D 158(5) 6_565 . ?
C28D C60D C52D 50.5(12) 6_565 . ?
C63D C60D C52D 121.3(15) . . ?
C33D C60D C58D 77(4) 6_565 . ?
C28D C60D C58D 64.6(12) 6_565 . ?
C63D C60D C58D 119.6(14) . . ?
C52D C60D C58D 114.9(14) . . ?
C33D C60D C18D 75(4) 6_565 6_565 ?
C28D C60D C18D 134.2(19) 6_565 6_565 ?
C63D C60D C18D 34.2(10) . 6_565 ?
C52D C60D C18D 87.2(13) . 6_565 ?
C58D C60D C18D 146.8(15) . 6_565 ?
C33D C60D C32D 32(4) 6_565 6_565 ?
C28D C60D C32D 109.1(16) 6_565 6_565 ?
C63D C60D C32D 73.8(12) . 6_565 ?
C52D C60D C32D 154.5(17) . 6_565 ?
C58D C60D C32D 45.8(10) . 6_565 ?
C18D C60D C32D 104.6(13) 6_565 6_565 ?
C19D C61D C20D 137(6) 6_565 6_565 ?
C19D C61D C62D 80(4) 6_565 . ?
C20D C61D C62D 104.8(18) 6_565 . ?
C19D C61D C64D 132(5) 6_565 . ?
C20D C61D C64D 18.6(12) 6_565 . ?
C62D C61D C64D 123.3(15) . . ?
C19D C61D C53D 39(4) 6_565 . ?
C20D C61D C53D 126.9(18) 6_565 . ?
C62D C61D C53D 118.2(14) . . ?
C64D C61D C53D 110.6(13) . . ?
C19D C61D C18D 48(3) 6_565 6_565 ?
C20D C61D C18D 129(2) 6_565 6_565 ?
C62D C61D C18D 32.2(11) . 6_565 ?
C64D C61D C18D 144.1(17) . 6_565 ?
C53D C61D C18D 86.2(13) . 6_565 ?
C19D C61D C30D 48(3) 6_565 6_565 ?
C20D C61D C30D 110.9(18) 6_565 6_565 ?
C62D C61D C30D 128.0(16) . 6_565 ?
C64D C61D C30D 95.3(12) . 6_565 ?
C53D C61D C30D 16.1(9) . 6_565 ?
C18D C61D C30D 96.2(13) 6_565 6_565 ?
C18D C62D C24D 95(2) 6_565 6_565 ?
C18D C62D C19D 73(2) 6_565 6_565 ?
C24D C62D C19D 151(2) 6_565 6_565 ?
C18D C62D C61D 92(2) 6_565 . ?
C24D C62D C61D 154(2) 6_565 . ?
C19D C62D C61D 18.4(13) 6_565 . ?
C18D C62D C78D 130(3) 6_565 . ?
C24D C62D C78D 39.7(12) 6_565 . ?
C19D C62D C78D 132.5(19) 6_565 . ?
C61D C62D C78D 120.9(16) . . ?
C18D C62D C63D 30.7(16) 6_565 . ?
C24D C62D C63D 68.2(13) 6_565 . ?
C19D C62D C63D 104.1(15) 6_565 . ?
C61D C62D C63D 122.3(15) . . ?
C78D C62D C63D 107.4(13) . . ?
C18D C62D C20D 119(2) 6_565 6_565 ?
C24D C62D C20D 121.7(17) 6_565 6_565 ?
C19D C62D C20D 50.7(11) 6_565 6_565 ?
C61D C62D C20D 35.9(11) . 6_565 ?
C78D C62D C20D 85.1(12) . 6_565 ?
C63D C62D C20D 147.1(14) . 6_565 ?
C18D C62D C25D 131(3) 6_565 6_565 ?
C24D C62D C25D 46.8(11) 6_565 6_565 ?
C19D C62D C25D 123.1(17) 6_565 6_565 ?
C61D C62D C25D 112.1(14) . 6_565 ?
C78D C62D C25D 9.4(11) . 6_565 ?
C63D C62D C25D 112.8(12) . 6_565 ?
C20D C62D C25D 76.4(10) 6_565 6_565 ?
C18D C63D C33D 99(2) 6_565 6_565 ?
C18D C63D C80D 134(3) 6_565 . ?
C33D C63D C80D 109.6(18) 6_565 . ?
C18D C63D C60D 86.6(19) 6_565 . ?
C33D C63D C60D 13.4(14) 6_565 . ?
C80D C63D C60D 122.6(15) . . ?
C18D C63D C62D 29.0(16) 6_565 . ?
C33D C63D C62D 127.8(18) 6_565 . ?
C80D C63D C62D 112.6(14) . . ?
C60D C63D C62D 115.6(14) . . ?
C18D C63D C24D 74.0(18) 6_565 6_565 ?
C33D C63D C24D 153(2) 6_565 6_565 ?
C80D C63D C24D 64.5(12) . 6_565 ?
C60D C63D C24D 151.7(19) . 6_565 ?
C62D C63D C24D 48.2(10) . 6_565 ?
C18D C63D C32D 139(2) 6_565 6_565 ?
C33D C63D C32D 48.2(12) 6_565 6_565 ?
C80D C63D C32D 61.9(11) . 6_565 ?
C60D C63D C32D 61.5(11) . 6_565 ?
C62D C63D C32D 157.4(15) . 6_565 ?
C24D C63D C32D 122.8(15) 6_565 6_565 ?
C18D C63D C23D 116(2) 6_565 6_565 ?
C33D C63D C23D 125.0(18) 6_565 6_565 ?
C80D C63D C23D 19.2(9) . 6_565 ?
C60D C63D C23D 136.8(15) . 6_565 ?
C62D C63D C23D 93.3(11) . 6_565 ?
C24D C63D C23D 45.3(9) 6_565 6_565 ?
C32D C63D C23D 79.3(10) 6_565 6_565 ?
C20D C64D C39D 149(6) 6_565 6_565 ?
C20D C64D C61D 56(3) 6_565 . ?
C39D C64D C61D 128.3(19) 6_565 . ?
C20D C64D C66D 67(3) 6_565 . ?
C39D C64D C66D 98.0(17) 6_565 . ?
C61D C64D C66D 123.3(14) . . ?
C20D C64D C45D 148(5) 6_565 . ?
C39D C64D C45D 26.1(12) 6_565 . ?
C61D C64D C45D 104.0(12) . . ?
C66D C64D C45D 123.4(14) . . ?
C20D C64D C19D 61(3) 6_565 6_565 ?
C39D C64D C19D 119(2) 6_565 6_565 ?
C61D C64D C19D 10.4(12) . 6_565 ?
C66D C64D C19D 126.1(15) . 6_565 ?
C45D C64D C19D 95.8(12) . 6_565 ?
C20D C64D C21D 39(3) 6_565 6_565 ?
C39D C64D C21D 122(2) 6_565 6_565 ?
C61D C64D C21D 95.1(12) . 6_565 ?
C66D C64D C21D 28.3(9) . 6_565 ?
C45D C64D C21D 144.2(15) . 6_565 ?
C19D C64D C21D 98.8(12) 6_565 6_565 ?
C38D C65D C41D 114(4) 6_565 6_565 ?
C38D C65D C36D 90(3) 6_565 6_565 ?
C41D C65D C36D 146(2) 6_565 6_565 ?
C38D C65D C44D 65(3) 6_565 . ?
C41D C65D C44D 160(2) 6_565 . ?
C36D C65D C44D 25.0(11) 6_565 . ?
C38D C65D C66D 165(6) 6_565 . ?
C41D C65D C66D 56.0(12) 6_565 . ?
C36D C65D C66D 95.4(14) 6_565 . ?
C44D C65D C66D 120.0(14) . . ?
C38D C65D C1D 51(3) 6_565 . ?
C41D C65D C1D 62.8(12) 6_565 . ?
C36D C65D C1D 136.1(17) 6_565 . ?
C44D C65D C1D 113.5(13) . . ?
C66D C65D C1D 118.0(14) . . ?
C38D C65D C82D 17(3) 6_565 6_565 ?
C41D C65D C82D 98.0(14) 6_565 6_565 ?
C36D C65D C82D 101.6(14) 6_565 6_565 ?
C44D C65D C82D 77.7(11) . 6_565 ?
C66D C65D C82D 148.9(17) . 6_565 ?
C1D C65D C82D 36.1(8) . 6_565 ?
C21D C66D C41D 83.8(19) 6_565 6_565 ?
C21D C66D C20D 81(2) 6_565 6_565 ?
C41D C66D C20D 154(2) 6_565 6_565 ?
C21D C66D C64D 99(2) 6_565 . ?
C41D C66D C64D 159(2) 6_565 . ?
C20D C66D C64D 18.3(11) 6_565 . ?
C21D C66D C65D 135(2) 6_565 . ?
C41D C66D C65D 53.0(12) 6_565 . ?
C20D C66D C65D 131.9(17) 6_565 . ?
C64D C66D C65D 116.3(14) . . ?
C21D C66D C79D 16.1(18) 6_565 . ?
C41D C66D C79D 67.7(12) 6_565 . ?
C20D C66D C79D 95.5(13) 6_565 . ?
C64D C66D C79D 113.7(13) . . ?
C65D C66D C79D 118.9(14) . . ?
C21D C66D C39D 129(2) 6_565 6_565 ?
C41D C66D C39D 130.2(16) 6_565 6_565 ?
C20D C66D C39D 51.7(10) 6_565 6_565 ?
C64D C66D C39D 34.9(10) . 6_565 ?
C65D C66D C39D 81.4(11) . 6_565 ?
C79D C66D C39D 139.2(14) . 6_565 ?
C21D C66D C38D 132(2) 6_565 6_565 ?
C41D C66D C38D 50.9(11) 6_565 6_565 ?
C20D C66D C38D 132.0(16) 6_565 6_565 ?
C64D C66D C38D 117.2(13) . 6_565 ?
C65D C66D C38D 3.5(13) . 6_565 ?
C79D C66D C38D 116.0(12) . 6_565 ?
C39D C66D C38D 82.4(10) 6_565 6_565 ?
C31D C67D C34D 102(4) 6_565 6_565 ?
C31D C67D C32D 107(4) 6_565 6_565 ?
C34D C67D C32D 144(2) 6_565 6_565 ?
C31D C67D C68D 150(5) 6_565 . ?
C34D C67D C68D 100.0(15) 6_565 . ?
C32D C67D C68D 45.7(11) 6_565 . ?
C31D C67D C72D 75(4) 6_565 . ?
C34D C67D C72D 27.0(12) 6_565 . ?
C32D C67D C72D 158(2) 6_565 . ?
C68D C67D C72D 124.6(15) . . ?
C31D C67D C80D 36(3) 6_565 . ?
C34D C67D C80D 135.9(17) 6_565 . ?
C32D C67D C80D 70.5(12) 6_565 . ?
C68D C67D C80D 115.2(13) . . ?
C72D C67D C80D 109.5(13) . . ?
C31D C67D C23D 7(5) 6_565 6_565 ?
C34D C67D C23D 105.5(15) 6_565 6_565 ?
C32D C67D C23D 100.9(15) 6_565 6_565 ?
C68D C67D C23D 142.5(16) . 6_565 ?
C72D C67D C23D 78.6(11) . 6_565 ?
C80D C67D C23D 31.3(9) . 6_565 ?
C14D C68D C32D 106(2) 6_565 6_565 ?
C14D C68D C58D 51.1(16) 6_565 . ?
C32D C68D C58D 54.5(12) 6_565 . ?
C14D C68D C67D 162(3) 6_565 . ?
C32D C68D C67D 60.2(13) 6_565 . ?
C58D C68D C67D 113.9(13) . . ?
C14D C68D C69D 64.8(16) 6_565 . ?
C32D C68D C69D 161(2) 6_565 . ?
C58D C68D C69D 114.0(13) . . ?
C67D C68D C69D 125.1(13) . . ?
C14D C68D C31D 155(2) 6_565 6_565 ?
C32D C68D C31D 54.2(11) 6_565 6_565 ?
C58D C68D C31D 107.3(12) . 6_565 ?
C67D C68D C31D 6.9(12) . 6_565 ?
C69D C68D C31D 129.3(14) . 6_565 ?
C14D C68D C70D 111.2(19) 6_565 6_565 ?
C32D C68D C70D 136.0(17) 6_565 6_565 ?
C58D C68D C70D 152.9(14) . 6_565 ?
C67D C68D C70D 78.5(10) . 6_565 ?
C69D C68D C70D 47.0(7) . 6_565 ?
C31D C68D C70D 83.4(9) 6_565 6_565 ?
C14D C69D C14D 89.7(16) 6_565 . ?
C14D C69D C70D 116.2(10) 6_565 6_565 ?
C14D C69D C70D 143.1(12) . 6_565 ?
C14D C69D C70D 143.1(12) 6_565 . ?
C14D C69D C70D 116.2(10) . . ?
C70D C69D C70D 29.3(13) 6_565 . ?
C14D C69D C68D 31.9(9) 6_565 . ?
C14D C69D C68D 120.1(13) . . ?
C70D C69D C68D 84.8(10) 6_565 . ?
C70D C69D C68D 113.2(11) . . ?
C14D C69D C68D 120.1(13) 6_565 6_565 ?
C14D C69D C68D 31.9(9) . 6_565 ?
C70D C69D C68D 113.2(11) 6_565 6_565 ?
C70D C69D C68D 84.8(10) . 6_565 ?
C68D C69D C68D 146.4(17) . 6_565 ?
C70D C70D C71D 102.3(12) 6_565 6_565 ?
C70D C70D C34D 156.0(8) 6_565 . ?
C71D C70D C34D 56.1(12) 6_565 . ?
C70D C70D C69D 75.3(6) 6_565 . ?
C71D C70D C69D 158.1(13) 6_565 . ?
C34D C70D C69D 120.1(11) . . ?
C70D C70D C71D 48.6(7) 6_565 . ?
C71D C70D C71D 53.7(14) 6_565 . ?
C34D C70D C71D 109.0(11) . . ?
C69D C70D C71D 120.2(11) . . ?
C70D C70D C68D 122.0(6) 6_565 6_565 ?
C71D C70D C68D 124.6(14) 6_565 6_565 ?
C34D C70D C68D 72.1(10) . 6_565 ?
C69D C70D C68D 48.2(6) . 6_565 ?
C71D C70D C68D 150.8(10) . 6_565 ?
C70D C70D C72D 145.9(8) 6_565 6_565 ?
C71D C70D C72D 47.3(10) 6_565 6_565 ?
C34D C70D C72D 10.1(10) . 6_565 ?
C69D C70D C72D 125.8(11) . 6_565 ?
C71D C70D C72D 99.4(10) . 6_565 ?
C68D C70D C72D 79.0(9) 6_565 6_565 ?
C70D C71D C71D 77.7(12) 6_565 6_565 ?
C70D C71D C34D 73.7(14) 6_565 6_565 ?
C71D C71D C34D 149.2(12) 6_565 6_565 ?
C70D C71D C13D 145.5(17) 6_565 6_565 ?
C71D C71D C13D 131.2(11) 6_565 6_565 ?
C34D C71D C13D 73.3(13) 6_565 6_565 ?
C70D C71D C6D 140.6(17) 6_565 . ?
C71D C71D C6D 64.4(7) 6_565 . ?
C34D C71D C6D 139.3(17) 6_565 . ?
C13D C71D C6D 67.5(11) 6_565 . ?
C70D C71D C70D 29.1(14) 6_565 . ?
C71D C71D C70D 48.6(7) 6_565 . ?
C34D C71D C70D 102.2(16) 6_565 . ?
C13D C71D C70D 164.0(12) 6_565 . ?
C6D C71D C70D 112.2(11) . . ?
C70D C71D C72D 98.7(14) 6_565 . ?
C71D C71D C72D 162.1(8) 6_565 . ?
C34D C71D C72D 25.8(12) 6_565 . ?
C13D C71D C72D 47.7(12) 6_565 . ?
C6D C71D C72D 113.9(13) . . ?
C70D C71D C72D 126.1(13) . . ?
C34D C72D C13D 115(3) 6_565 6_565 ?
C34D C72D C75D 168(3) 6_565 . ?
C13D C72D C75D 55.0(14) 6_565 . ?
C34D C72D C31D 77(2) 6_565 6_565 ?
C13D C72D C31D 158(2) 6_565 6_565 ?
C75D C72D C31D 109.7(15) . 6_565 ?
C34D C72D C67D 60(2) 6_565 . ?
C13D C72D C67D 162(2) 6_565 . ?
C75D C72D C67D 126.4(14) . . ?
C31D C72D C67D 17.1(11) 6_565 . ?
C34D C72D C71D 54(2) 6_565 . ?
C13D C72D C71D 61.4(13) 6_565 . ?
C75D C72D C71D 115.2(17) . . ?
C31D C72D C71D 126.3(16) 6_565 . ?
C67D C72D C71D 110.4(13) . . ?
C34D C72D C70D 22(2) 6_565 6_565 ?
C13D C72D C70D 95.1(15) 6_565 6_565 ?
C75D C72D C70D 145.9(17) . 6_565 ?
C31D C72D C70D 93.3(12) 6_565 6_565 ?
C67D C72D C70D 76.7(10) . 6_565 ?
C71D C72D C70D 34.0(8) . 6_565 ?
C26D C73D C35D 107(2) 6_565 6_565 ?
C26D C73D C48D 156(2) 6_565 . ?
C35D C73D C48D 77.9(15) 6_565 . ?
C26D C73D C76D 58(2) 6_565 . ?
C35D C73D C76D 155.7(15) 6_565 . ?
C48D C73D C76D 107.7(12) . . ?
C26D C73D C74D 61.8(19) 6_565 . ?
C35D C73D C74D 46.0(13) 6_565 . ?
C48D C73D C74D 122.1(13) . . ?
C76D C73D C74D 118.5(12) . . ?
C26D C73D C27D 64(2) 6_565 6_565 ?
C35D C73D C27D 157(2) 6_565 6_565 ?
C48D C73D C27D 102.3(13) . 6_565 ?
C76D C73D C27D 5.5(12) . 6_565 ?
C74D C73D C27D 123.2(14) . 6_565 ?
C26D C73D C10D 150(2) 6_565 6_565 ?
C35D C73D C10D 48.6(13) 6_565 6_565 ?
C48D C73D C10D 29.4(8) . 6_565 ?
C76D C73D C10D 135.1(13) . 6_565 ?
C74D C73D C10D 93.9(12) . 6_565 ?
C27D C73D C10D 129.9(15) 6_565 6_565 ?
C26D C73D C11D 109(2) 6_565 6_565 ?
C35D C73D C11D 129.9(18) 6_565 6_565 ?
C48D C73D C11D 55.7(11) . 6_565 ?
C76D C73D C11D 52.2(12) . 6_565 ?
C74D C73D C11D 152.3(14) . 6_565 ?
C27D C73D C11D 46.7(12) 6_565 6_565 ?
C10D C73D C11D 84.4(12) 6_565 6_565 ?
C35D C74D C26D 84.8(17) 6_565 6_565 ?
C35D C74D C17D 74.4(17) 6_565 6_565 ?
C26D C74D C17D 154(2) 6_565 6_565 ?
C35D C74D C79D 162(2) 6_565 . ?
C26D C74D C79D 86.6(14) 6_565 . ?
C17D C74D C79D 108.7(14) 6_565 . ?
C35D C74D C73D 51.5(14) 6_565 . ?
C26D C74D C73D 33.5(12) 6_565 . ?
C17D C74D C73D 125.1(15) 6_565 . ?
C79D C74D C73D 119.7(13) . . ?
C35D C74D C2D 63.1(15) 6_565 . ?
C26D C74D C2D 145.8(17) 6_565 . ?
C17D C74D C2D 11.7(11) 6_565 . ?
C79D C74D C2D 120.4(13) . . ?
C73D C74D C2D 114.3(13) . . ?
C35D C74D C25D 137.5(18) 6_565 6_565 ?
C26D C74D C25D 55.7(12) 6_565 6_565 ?
C17D C74D C25D 136.6(15) 6_565 6_565 ?
C79D C74D C25D 30.9(9) . 6_565 ?
C73D C74D C25D 88.9(11) . 6_565 ?
C2D C74D C25D 147.5(14) . 6_565 ?
C35D C74D C41D 124.8(18) 6_565 6_565 ?
C26D C74D C41D 140.9(16) 6_565 6_565 ?
C17D C74D C41D 51.8(10) 6_565 6_565 ?
C79D C74D C41D 57.2(10) . 6_565 ?
C73D C74D C41D 161.5(15) . 6_565 ?
C2D C74D C41D 63.5(10) . 6_565 ?
C25D C74D C41D 87.2(11) 6_565 6_565 ?
C11D C75D C13D 92(3) 6_565 6_565 ?
C11D C75D C27D 96(3) 6_565 6_565 ?
C13D C75D C27D 161(2) 6_565 6_565 ?
C11D C75D C72D 145(4) 6_565 . ?
C13D C75D C72D 53.2(14) 6_565 . ?
C27D C75D C72D 114.8(19) 6_565 . ?
C11D C75D C76D 89(3) 6_565 . ?
C13D C75D C76D 160.4(17) 6_565 . ?
C27D C75D C76D 7.5(16) 6_565 . ?
C72D C75D C76D 120.6(14) . . ?
C11D C75D C47D 16(3) 6_565 . ?
C13D C75D C47D 76.9(16) 6_565 . ?
C27D C75D C47D 108.9(17) 6_565 . ?
C72D C75D C47D 128.4(17) . . ?
C76D C75D C47D 101.5(12) . . ?
C11D C75D C34D 141(3) 6_565 6_565 ?
C13D C75D C34D 50.2(12) 6_565 6_565 ?
C27D C75D C34D 117.0(18) 6_565 6_565 ?
C72D C75D C34D 3.9(11) . 6_565 ?
C76D C75D C34D 122.5(12) . 6_565 ?
C47D C75D C34D 124.7(13) . 6_565 ?
C27D C76D C26D 171(9) 6_565 6_565 ?
C27D C76D C77D 89(6) 6_565 . ?
C26D C76D C77D 88.4(15) 6_565 . ?
C27D C76D C73D 146(7) 6_565 . ?
C26D C76D C73D 34.3(12) 6_565 . ?
C77D C76D C73D 121.8(13) . . ?
C27D C76D C75D 34(7) 6_565 . ?
C26D C76D C75D 142(2) 6_565 . ?
C77D C76D C75D 115.5(13) . . ?
C73D C76D C75D 112.1(13) . . ?
C27D C76D C23D 59(6) 6_565 6_565 ?
C26D C76D C23D 118.0(18) 6_565 6_565 ?
C77D C76D C23D 30.1(10) . 6_565 ?
C73D C76D C23D 149.4(14) . 6_565 ?
C75D C76D C23D 86.9(13) . 6_565 ?
C27D C76D C11D 62(7) 6_565 6_565 ?
C26D C76D C11D 117(2) 6_565 6_565 ?
C77D C76D C11D 140.8(18) . 6_565 ?
C73D C76D C11D 84.4(15) . 6_565 ?
C75D C76D C11D 28.3(13) . 6_565 ?
C23D C76D C11D 114.5(18) 6_565 6_565 ?
C23D C77D C24D 117(3) 6_565 6_565 ?
C23D C77D C78D 153(2) 6_565 . ?
C24D C77D C78D 37.5(14) 6_565 . ?
C23D C77D C80D 41.4(19) 6_565 . ?
C24D C77D C80D 75.4(16) 6_565 . ?
C78D C77D C80D 112.2(13) . . ?
C23D C77D C76D 85(2) 6_565 . ?
C24D C77D C76D 155(2) 6_565 . ?
C78D C77D C76D 119.0(13) . . ?
C80D C77D C76D 124.0(13) . . ?
C23D C77D C27D 73.3(19) 6_565 6_565 ?
C24D C77D C27D 164(3) 6_565 6_565 ?
C78D C77D C27D 130.3(17) . 6_565 ?
C80D C77D C27D 112.9(15) . 6_565 ?
C76D C77D C27D 11.5(13) . 6_565 ?
C23D C77D C25D 168(3) 6_565 6_565 ?
C24D C77D C25D 64.9(15) 6_565 6_565 ?
C78D C77D C25D 27.8(10) . 6_565 ?
C80D C77D C25D 137.2(14) . 6_565 ?
C76D C77D C25D 91.2(13) . 6_565 ?
C27D C77D C25D 102.6(16) 6_565 6_565 ?
C23D C77D C26D 126(2) 6_565 6_565 ?
C24D C77D C26D 114.3(18) 6_565 6_565 ?
C78D C77D C26D 77.5(12) . 6_565 ?
C80D C77D C26D 156.8(14) . 6_565 ?
C76D C77D C26D 41.5(10) . 6_565 ?
C27D C77D C26D 52.9(11) 6_565 6_565 ?
C25D C77D C26D 49.7(9) 6_565 6_565 ?
C25D C78D C24D 133(3) 6_565 6_565 ?
C25D C78D C62D 154(3) 6_565 . ?
C24D C78D C62D 63.3(17) 6_565 . ?
C25D C78D C77D 93(2) 6_565 . ?
C24D C78D C77D 41.5(16) 6_565 . ?
C62D C78D C77D 104.3(13) . . ?
C25D C78D C79D 31.3(17) 6_565 . ?
C24D C78D C79D 158(3) 6_565 . ?
C62D C78D C79D 125.2(15) . . ?
C77D C78D C79D 122.3(14) . . ?
C25D C78D C21D 57.5(18) 6_565 6_565 ?
C24D C78D C21D 154(3) 6_565 6_565 ?
C62D C78D C21D 99.2(14) . 6_565 ?
C77D C78D C21D 144.6(15) . 6_565 ?
C79D C78D C21D 26.4(9) . 6_565 ?
C25D C78D C18D 152(3) 6_565 6_565 ?
C24D C78D C18D 48.3(16) 6_565 6_565 ?
C62D C78D C18D 18.8(10) . 6_565 ?
C77D C78D C18D 87.4(11) . 6_565 ?
C79D C78D C18D 133.3(15) . 6_565 ?
C21D C78D C18D 109.9(13) 6_565 6_565 ?
C25D C78D C26D 31.5(17) 6_565 6_565 ?
C24D C78D C26D 102(2) 6_565 6_565 ?
C62D C78D C26D 156.5(17) . 6_565 ?
C77D C78D C26D 61.1(11) . 6_565 ?
C79D C78D C26D 62.0(10) . 6_565 ?
C21D C78D C26D 87.5(12) 6_565 6_565 ?
C18D C78D C26D 138.5(14) 6_565 6_565 ?
C21D C79D C25D 122(3) 6_565 6_565 ?
C21D C79D C74D 140(3) 6_565 . ?
C25D C79D C74D 92.9(19) 6_565 . ?
C21D C79D C78D 97(2) 6_565 . ?
C25D C79D C78D 25.9(17) 6_565 . ?
C74D C79D C78D 118.1(13) . . ?
C21D C79D C66D 17.8(19) 6_565 . ?
C25D C79D C66D 139(2) 6_565 . ?
C74D C79D C66D 121.9(13) . . ?
C78D C79D C66D 113.4(13) . . ?
C21D C79D C41D 67(2) 6_565 6_565 ?
C25D C79D C41D 159(3) 6_565 6_565 ?
C74D C79D C41D 73.4(12) . 6_565 ?
C78D C79D C41D 156.2(17) . 6_565 ?
C66D C79D C41D 49.1(10) . 6_565 ?
C21D C79D C26D 162(3) 6_565 6_565 ?
C25D C79D C26D 49.7(16) 6_565 6_565 ?
C74D C79D C26D 43.3(10) . 6_565 ?
C78D C79D C26D 75.1(11) . 6_565 ?
C66D C79D C26D 156.9(16) . 6_565 ?
C41D C79D C26D 115.1(14) 6_565 6_565 ?
C23D C80D C31D 82.5(18) 6_565 6_565 ?
C23D C80D C63D 136(2) 6_565 . ?
C31D C80D C63D 136.0(18) 6_565 . ?
C23D C80D C77D 32.1(14) 6_565 . ?
C31D C80D C77D 112.2(18) 6_565 . ?
C63D C80D C77D 103.5(13) . . ?
C23D C80D C24D 69.9(15) 6_565 6_565 ?
C31D C80D C24D 146(2) 6_565 6_565 ?
C63D C80D C24D 65.9(12) . 6_565 ?
C77D C80D C24D 37.8(9) . 6_565 ?
C23D C80D C67D 94.9(17) 6_565 . ?
C31D C80D C67D 12.6(13) 6_565 . ?
C63D C80D C67D 123.8(14) . . ?
C77D C80D C67D 123.7(13) . . ?
C24D C80D C67D 153.9(17) 6_565 . ?
C23D C80D C32D 142(2) 6_565 6_565 ?
C31D C80D C32D 61.5(12) 6_565 6_565 ?
C63D C80D C32D 75.4(12) . 6_565 ?
C77D C80D C32D 155.8(13) . 6_565 ?
C24D C80D C32D 136.3(15) 6_565 6_565 ?
C67D C80D C32D 48.9(9) . 6_565 ?
C23D C80D C33D 156(2) 6_565 6_565 ?
C31D C80D C33D 104.1(15) 6_565 6_565 ?
C63D C80D C33D 32.0(9) . 6_565 ?
C77D C80D C33D 129.3(12) . 6_565 ?
C24D C80D C33D 94.6(12) 6_565 6_565 ?
C67D C80D C33D 91.9(11) . 6_565 ?
C32D C80D C33D 43.8(8) 6_565 6_565 ?
C23D C80D C18D 118.2(18) 6_565 6_565 ?
C31D C80D C18D 142.8(19) 6_565 6_565 ?
C63D C80D C18D 18.3(11) . 6_565 ?
C77D C80D C18D 86.5(11) . 6_565 ?
C24D C80D C18D 49.9(8) 6_565 6_565 ?
C67D C80D C18D 132.8(13) . 6_565 ?
C32D C80D C18D 88.0(11) 6_565 6_565 ?
C33D C80D C18D 44.8(7) 6_565 6_565 ?
C5D C81D C5D 86.4(19) . 6_565 ?
C5D C81D C22D 145.2(13) . 6_565 ?
C5D C81D C22D 118.5(11) 6_565 6_565 ?
C5D C81D C22D 118.5(11) . . ?
C5D C81D C22D 145.2(13) 6_565 . ?
C22D C81D C22D 29.1(14) 6_565 . ?
C5D C81D C82D 118.3(16) . . ?
C5D C81D C82D 32.4(10) 6_565 . ?
C22D C81D C82D 87.1(11) 6_565 . ?
C22D C81D C82D 115.7(13) . . ?
C5D C81D C82D 32.4(10) . 6_565 ?
C5D C81D C82D 118.3(16) 6_565 6_565 ?
C22D C81D C82D 115.7(13) 6_565 6_565 ?
C22D C81D C82D 87.1(11) . 6_565 ?
C82D C81D C82D 149(2) . 6_565 ?
C5D C82D C1D 100(2) 6_565 6_565 ?
C5D C82D C38D 153(2) 6_565 . ?
C1D C82D C38D 58.5(13) 6_565 . ?
C5D C82D C81D 70.9(17) 6_565 . ?
C1D C82D C81D 159(2) 6_565 . ?
C38D C82D C81D 123.5(14) . . ?
C5D C82D C16D 49.6(17) 6_565 . ?
C1D C82D C16D 50.0(12) 6_565 . ?
C38D C82D C16D 106.9(12) . . ?
C81D C82D C16D 118.1(15) . . ?
C5D C82D C65D 148(2) 6_565 6_565 ?
C1D C82D C65D 53.8(12) 6_565 6_565 ?
C38D C82D C65D 5.3(11) . 6_565 ?
C81D C82D C65D 126.6(14) . 6_565 ?
C16D C82D C65D 101.8(11) . 6_565 ?
C5D C82D C22D 116(2) 6_565 6_565 ?
C1D C82D C22D 134.1(17) 6_565 6_565 ?
C38D C82D C22D 78.3(10) . 6_565 ?
C81D C82D C22D 46.0(8) . 6_565 ?
C16D C82D C22D 151.5(13) . 6_565 ?
C65D C82D C22D 82.1(10) 6_565 6_565 ?
S2S Dy1 S1S 24(2) . . ?
S2S Dy1 Dy1 44.7(6) . 6_565 ?
S1S Dy1 Dy1 49.40(11) . 6_565 ?
Dy2 Dy2 S2S 65.5(6) 6_565 . ?
Dy2 Dy2 S1S 71.29(14) 6_565 . ?
S2S Dy2 S1S 18.4(18) . . ?
S1S Dy3 S2S 21.1(14) . . ?
S2S Dy4 S1S 10.4(14) . . ?
S2S Sc1 S1S 25(2) . . ?
S2S Sc1 Sc1 46.9(7) . 6_565 ?
S1S Sc1 Sc1 50.5(3) . 6_565 ?
Sc2 Sc2 S2S 64.0(6) 6_565 . ?
Sc2 Sc2 S1S 69.90(16) 6_565 . ?
S2S Sc2 S1S 20(2) . . ?
Sc3 Sc3 S1S 68.8(6) 6_565 . ?
Sc3 Sc3 S2S 75.2(6) 6_565 . ?
S1S Sc3 S2S 19.3(11) . . ?
S1S Sc4 S2S 23.9(15) . . ?
S1S Sc4 Sc4 52.9(7) . 6_565 ?
S2S Sc4 Sc4 59.3(9) . 6_565 ?

_refine_diff_density_max         1.473
_refine_diff_density_min         -1.360
_refine_diff_density_rms         0.159

_shelx_res_file                  
;
TITL V00268LE_0m_a.res in C2/m
    V00268LE_0m_a.res
    created by SHELXL-2018/3 at 18:04:15 on 09-Mar-2020
REM Old TITL V00268LE_0m in C2/m

REM SHELXT solution in C2/m
REM R1 0.569,  Rweak 0.075,  Alpha 0.163,  Orientation as input
REM Formula found by SHELXT:  C87 N32 Ni S5

CELL  0.71073  26.8856  17.1624  17.8103   90.000  106.578   90.000
ZERR   2.000   0.0018   0.0011   0.0012    0.000    0.003    0.000
LATT  7
SYMM -X, Y, -Z
SFAC C DY N NI S SC H
UNIT 512 4 16 4 12 4 212
TEMP -123.140
L.S. 30
BOND $H
LIST 6
FMAP 2
PLAN 20
ACTA
omit 2 0 2
omit 6 0 0
omit 10 0 3
omit 4 0 0
omit 2 0 4
omit 4 2 2
omit 3 1 1
omit 4 0 4
omit 0 0 2
omit 8 2 3
omit 4 2 0
omit 0 0 4
omit 6 2 0
omit 2 2 2
omit 14 0 0
omit 0 6 4
omit 2 6 4
omit 6 6 5
omit 2 6 2
omit -1 1 2
omit 1 1 3

FLAT 0.04 C23D C24D C25D C26D C27D
SADI 0.04 C23D C24D C24D C25D C25D C26D C26D C27D C27D C23D
SADI 0.04 C23D C25D C23D C26D C24D C26D C24D C27D C25D C27D

FLAT 0.04 C14D C15D C28D C33D C32D
SADI 0.04 C14D C15D C15D C28D C28D C33D C33D C32D C32D C14D
SADI 0.04 C14D C28D C14D C33D C15D C33D C15D C32D C28D C32D

FLAT 0.04 C1D C2D C3D C4D C5D
SADI 0.04 C1D C2D C2D C3D C3D C4D C4D C5D C5D C1D
SADI 0.04 C1D C3D C1D C4D C2D C4D C2D C5D C3D C5D

FLAT 0.04 C19D C30D C40D C39D C20D
SADI 0.04 C19D C30D C30D C40D C40D C39D C39D C20D C20D C19D
SADI 0.04 C19D C40D C19D C39D C30D C39D C30D C20D C40D C20D

FLAT 0.04 C34D C70D C71D C6D C13D
SADI 0.04 C34D C70D C70D C71D C71D C6D C6D C13D C13D C34D
SADI 0.04 C34D C71D C34D C6D C70D C6D C70D C13D C71D C13D

FLAT 0.04 C9D C50D C51D C12D C10D
SADI 0.04 C9D C50D C50D C51D C51D C12D C12D C10D C10D C9D
SADI 0.04 C9D C51D C9D C12D C50D C12D C50D C10D C51D C10D

FLAT 0.04 C44D C43D C42D C37D C22D
SADI 0.04 C44D C43D C43D C42D C42D C37D C37D C22D C22D C44D
SADI 0.04 C44D C42D C44D C37D C43D C37D C43D C22D C42D C22D

FLAT 0.04 C41D C17D C16D C82D C38D
SADI 0.04 C41D C17D C17D C16D C16D C82D C82D C38D C38D C41D
SADI 0.04 C41D C16D C41D C82D C17D C82D C17D C38D C16D C38D

FLAT 0.04 C76D C73D C48D C47D C75D
SADI 0.04 C76D C73D C73D C48D C48D C47D C47D C75D C75D C76D
SADI 0.04 C76D C48D C76D C47D C73D C47D C73D C75D C48D C75D

FLAT 0.04 C63D C80D C77D C78D C62D
SADI 0.04 C63D C80D C80D C77D C77D C78D C78D C62D C62D C63D
SADI 0.04 C63D C77D C63D C78D C80D C78D C80D C62D C77D C62D

FLAT 0.04 C59D C58D C60D C52D C57D
SADI 0.04 C59D C58D C58D C60D C60D C52D C52D C57D C57D C59D
SADI 0.04 C59D C60D C59D C52D C58D C52D C58D C57D C60D C57D

FLAT 0.04 C45D C64D C61D C53D C54D
SADI 0.04 C45D C64D C64D C61D C61D C53D C53D C54D C54D C45D
SADI 0.04 C45D C61D C45D C53D C64D C53D C64D C54D C61D C54D

SADI 0.04 C73D C74D C74D C79D C79D C78D C78D C77D C77D C76D C76D C73D
SADI 0.04 C73D C79D C73D C77D C74D C78D C74D C76D C78D C76D C79D C77D

SADI 0.04 C74D C73D C73D C48D C48D C49D C49D C3D C3D C2D C2D C74D
SADI 0.04 C74D C48D C74D C3D C73D C49D C73D C2D C49D C2D C48D C3D

SADI 0.04 C76D C77D C77D C80D C80D C67D C67D C72D C72D C75D C75D C76D
SADI 0.04 C76D C80D C76D C72D C77D C67D C77D C75D C67D C75D C80D C72D

SADI 0.04 C66D C79D C79D C74D C74D C2D C2D C1D C1D C65D C65D C66D
SADI 0.04 C66D C74D C66D C1D C79D C2D C79D C65D C2D C65D C74D C1D

SADI 0.04 C62D C78D C78D C79D C79D C66D C66D C64D C64D C61D C61D C62D
SADI 0.04 C62D C79D C62D C64D C78D C66D C78D C61D C66D C61D C79D C64D

SADI 0.04 C60D C58D C58D C68D C68D C67D C67D C80D C80D C63D C63D C60D
SADI 0.04 C60D C68D C60D C80D C58D C67D C58D C63D C67D C63D C68D C80D

SADI 0.04 C52D C53D C53D C61D C61D C62D C62D C63D C63D C60D C60D C52D
SADI 0.04 C52D C61D C52D C63D C53D C62D C53D C60D C62D C60D C61D C63D

SADI 0.04 C44D C43D C43D C45D C45D C64D C64D C66D C66D C65D C65D C44D
SADI 0.04 C44D C45D C44D C66D C43D C64D C43D C65D C64D C65D C45D C66D

SADI 0.04 C20D C21D C21D C41D C41D C38D C38D C36D C36D C39D C39D C20D
SADI 0.04 C20D C41D C20D C36D C21D C38D C21D C39D C38D C39D C41D C36D

SADI 0.04 C37D C36D C36D C38D C38D C82D C82D C81D C81D C22D C22D C37D
SADI 0.04 C37D C38D C37D C81D C36D C82D C36D C22D C82D C22D C38D C81D

SADI 0.04 C7D C42D C42D C37D C37D C36D C36D C39D C39D C40D C40D C7D
SADI 0.04 C7D C37D C7D C39D C42D C36D C42D C40D C36D C40D C37D C39D

SADI 0.04 C7D C55D C55D C54D C54D C45D C45D C43D C43D C42D C42D C7D
SADI 0.04 C7D C54D C7D C43D C55D C45D C55D C42D C45D C42D C54D C43D

SADI 0.04 C7D C55D C55D C56D C56D C29D C29D C30D C30D C40D C40D C7D
SADI 0.04 C7D C56D C7D C30D C55D C29D C55D C40D C29D C40D C56D C30D

SADI 0.04 C8D C16D C16D C17D C17D C35D C35D C10D C10D C9D C9D C8D
SADI 0.04 C8D C17D C8D C10D C16D C35D C16D C9D C35D C9D C17D C10D

SADI 0.04 C44D C65D C65D C1D C1D C5D C5D C81D C81D C22D C22D C44D
SADI 0.04 C44D C1D C44D C81D C65D C5D C65D C22D C5D C22D C1D C81D

SADI 0.04 C28D C15D C15D C59D C59D C57D C57D C56D C56D C29D C29D C28D
SADI 0.04 C28D C59D C28D C56D C15D C57D C15D C29D C57D C29D C59D C56D

SADI 0.04 C69D C68D C68D C58D C58D C59D C59D C15D C15D C14D C14D C69D
SADI 0.04 C69D C58D C69D C15D C68D C59D C68D C14D C59D C14D C58D C15D

SADI 0.04 C33D C28D C28D C29D C29D C30D C30D C19D C19D C18D C18D C33D
SADI 0.04 C33D C29D C33D C19D C28D C30D C28D C18D C30D C18D C29D C19D

SADI 0.04 C31D C34D C34D C70D C70D C69D C69D C14D C14D C32D C32D C31D
SADI 0.04 C31D C70D C31D C14D C34D C69D C34D C32D C69D C32D C70D C14D

SADI 0.04 C31D C32D C32D C33D C33D C18D C18D C24D C24D C23D C23D C31D
SADI 0.04 C31D C33D C31D C24D C32D C18D C32D C23D C18D C23D C33D C24D

SADI 0.04 C24D C18D C18D C19D C19D C20D C20D C21D C21D C25D C25D C24D
SADI 0.04 C24D C19D C24D C21D C18D C20D C18D C25D C20D C25D C19D C21D

SADI 0.04 C36D C37D C37D C22D C22D C81D C81D C82D C82D C38D C38D C36D
SADI 0.04 C36D C22D C36D C82D C37D C81D C37D C38D C81D C38D C22D C82D

SADI 0.04 C46D C47D C47D C48D C48D C49D C49D C50D C50D C51D C51D C46D
SADI 0.04 C46D C48D C46D C50D C47D C49D C47D C51D C49D C51D C48D C50D

SADI 0.04 C52D C53D C53D C54D C54D C55D C55D C56D C56D C57D C57D C52D
SADI 0.04 C52D C54D C52D C56D C53D C55D C53D C57D C55D C57D C54D C56D

SADI 0.04 C67D C68D C68D C69D C69D C70D C70D C71D C71D C72D C72D C67D
SADI 0.04 C67D C69D C67D C71D C68D C70D C68D C72D C70D C72D C69D C71D

WGHT    0.080000   32.000000
FVAR       0.14009   0.68825   0.55301   0.28746   0.10353   0.25653   0.36901
FVAR       0.19138   0.05608   0.18302   0.18606   0.37157   0.50000   0.50000
C1S   1    0.292529    0.000000    0.258183    10.50000    0.14991    0.08640 =
         0.09479    0.00000    0.04056    0.00000
S1    5    0.291981    0.088183    0.259296    11.00000    0.18408    0.10607 =
         0.19924   -0.02401    0.08789   -0.02562
S1S   5    0.201038    0.500000    0.199582    20.50000    0.04880    0.18627 =
         0.05683    0.00000    0.02008    0.00000
S2S   5    0.211806    0.500000    0.155892   -20.50000    0.15563    0.37909 =
         0.23990    0.00000    0.04347    0.00000
C1B   1    0.453057    0.000000    0.444654    10.50000    0.14887    0.13693 =
         0.15445    0.00000    0.05221    0.00000
AFIX  43
H1B   7    0.419765    0.000000    0.407400    10.50000   -1.20000
AFIX   0

C5B   1    0.142763    0.068268    0.165833    11.00000    0.13089    0.04871 =
         0.08677   -0.00398    0.00886    0.00198
AFIX  43
H5B   7    0.154442    0.116326    0.191236    11.00000   -1.20000
AFIX   0
C3B   1    0.543885    0.000000    0.479189    10.50000    0.18822    0.08999 =
         0.21091    0.00000    0.16144    0.00000
AFIX  43
H3B   7    0.574973    0.000000    0.463908    10.50000   -1.20000
AFIX   0
C2B   1    0.494501    0.000000    0.419366    10.50000    0.19147    0.12081 =
         0.11897    0.00000    0.09727    0.00000
AFIX  43
H2B   7    0.492128    0.000000    0.365115    10.50000   -1.20000
AFIX   0
C6B   1    0.111372    0.069147    0.091181    11.00000    0.12055    0.06428 =
         0.05768    0.00442    0.02438    0.03229
AFIX  43
H6B   7    0.100601    0.117168    0.065072    11.00000   -1.20000
AFIX   0
C7B   1    0.095457    0.000000    0.054053    10.50000    0.08958    0.09085 =
         0.04554    0.00000    0.02216    0.00000
AFIX  43
H7B   7    0.073141   -0.000001    0.001984    10.50000   -1.20000
AFIX   0
C8B   1    0.158112    0.000000    0.205662    10.50000    0.10372    0.05915 =
         0.08139    0.00000   -0.00934    0.00000
AFIX  43
H8B   7    0.178602   -0.000001    0.258830    10.50000   -1.20000
AFIX   0
PART 2
NI1   4    0.451547    0.500000    0.412786    10.50000    0.03051    0.13695 =
         0.02042    0.00000    0.01162    0.00000
N1    3    0.431044    0.418874    0.475988    11.00000    0.03980    0.12377 =
         0.02335    0.01010    0.01437    0.02742
N2    3    0.469205    0.418469    0.346970    11.00000    0.03569    0.16412 =
         0.02302    0.01078    0.01268    0.03203
C1N   1    0.401931    0.500000    0.568104    10.50000    0.03715    0.11544 =
         0.02390    0.00000    0.01527    0.00000
AFIX  43
H1N   7    0.388938    0.500000    0.612425    10.50000   -1.20000
AFIX   0
C2N   1    0.410584    0.428996    0.538593    11.00000    0.03882    0.12533 =
         0.02372    0.01428    0.01533    0.02186
C3N   1    0.399178    0.356429    0.568354    11.00000    0.05840    0.11228 =
         0.03237    0.02108    0.02327    0.03706
C4N   1    0.374162    0.347963    0.634354    11.00000    0.07139    0.09999 =
         0.04218    0.02430    0.03297    0.03266
AFIX  23
H4N1  7    0.389478    0.386676    0.675694    11.00000   -1.20000
H4N2  7    0.381701    0.295383    0.657692    11.00000   -1.20000
AFIX   0
C5N   1    0.314736    0.359946    0.605454    11.00000    0.07174    0.09036 =
         0.05682    0.01861    0.03899    0.01841
AFIX  33
H5N1  7    0.300067    0.354044    0.649583    11.00000   -1.20000
H5N2  7    0.307124    0.412323    0.583228    11.00000   -1.20000
H5N3  7    0.299350    0.321067    0.565233    11.00000   -1.20000
AFIX   0
C6N   1    0.412039    0.299613    0.524385    11.00000    0.08832    0.11752 =
         0.04282    0.04034    0.03696    0.06361
C7N   1    0.405680    0.213353    0.528415    11.00000    0.18392    0.12297 =
         0.06486    0.05702    0.08037    0.09710
AFIX  23
H7N1  7    0.435413    0.187288    0.516557    11.00000   -1.20000
H7N2  7    0.406123    0.198785    0.582386    11.00000   -1.20000
AFIX   0
C8N   1    0.356546    0.185006    0.472707    11.00000    0.23608    0.09362 =
         0.08115    0.04204    0.08125    0.06963
AFIX  33
H8N1  7    0.354169    0.128341    0.477537    11.00000   -1.20000
H8N2  7    0.326922    0.209762    0.484883    11.00000   -1.20000
H8N3  7    0.356215    0.198264    0.419047    11.00000   -1.20000
AFIX   0
C9N   1    0.432270    0.339910    0.467810    11.00000    0.07057    0.13055 =
         0.03352    0.02776    0.02787    0.05994
C10N  1    0.448805    0.301131    0.410247    11.00000    0.09320    0.13171 =
         0.04384    0.03360    0.03990    0.07062
AFIX  43
H10N  7    0.448274    0.245784    0.409990    11.00000   -1.20000
AFIX   0
C11N  1    0.465756    0.338538    0.354108    11.00000    0.05993    0.14786 =
         0.03430    0.02836    0.02289    0.05837
C12N  1    0.480305    0.297680    0.292189    11.00000    0.07423    0.16211 =
         0.03925    0.02505    0.03063    0.07246
C13N  1    0.478748    0.208504    0.282013    11.00000    0.13440    0.17848 =
         0.06257    0.04214    0.05927    0.11357
AFIX  23
H13A  7    0.501871    0.193305    0.250068    11.00000   -1.20000
H13B  7    0.491965    0.183567    0.334038    11.00000   -1.20000
AFIX   0
C14N  1    0.426987    0.180549    0.244690    11.00000    0.22154    0.11279 =
         0.08108    0.01806    0.06413    0.09431
AFIX  33
H14A  7    0.427667    0.123760    0.239323    11.00000   -1.20000
H14B  7    0.404113    0.194581    0.276667    11.00000   -1.20000
H14C  7    0.414016    0.204316    0.192725    11.00000   -1.20000
AFIX   0
C15N  1    0.493781    0.353191    0.248485    11.00000    0.05530    0.17045 =
         0.03073    0.01705    0.02073    0.05591
C16N  1    0.512054    0.342663    0.175613    11.00000    0.07548    0.18491 =
         0.04046    0.02106    0.03393    0.06663
AFIX  23
H16A  7    0.532947    0.294401    0.180970    11.00000   -1.20000
H16B  7    0.534613    0.387017    0.171265    11.00000   -1.20000
AFIX   0
C17N  1    0.466712    0.337846    0.101163    11.00000    0.10568    0.19955 =
         0.03454    0.01377    0.03209    0.04850
AFIX  33
H17A  7    0.480052    0.331110    0.055790    11.00000   -1.20000
H17B  7    0.444650    0.293376    0.104795    11.00000   -1.20000
H17C  7    0.446317    0.385960    0.095093    11.00000   -1.20000
AFIX   0
C18N  1    0.486862    0.429366    0.281420    11.00000    0.03426    0.17184 =
         0.02155    0.00806    0.01142    0.02827
C19N  1    0.495454    0.500000    0.252106    10.50000    0.03447    0.16716 =
         0.02190    0.00000    0.01424    0.00000
AFIX  43
H19N  7    0.508444    0.499999    0.207783    10.50000   -1.20000
AFIX   0

PART 0
PART 1
SIMU 0.01 C1D > C82D
C1D   1    0.190770    0.366175   -0.032537    10.50000    0.13578    0.14620 =
         0.10394   -0.06526    0.02669    0.01464
C2D   1    0.242465    0.341030    0.013445    10.50000    0.13879    0.13599 =
         0.12558   -0.05573    0.04011    0.02933
C3D   1    0.277832    0.399549    0.012985    10.50000    0.11994    0.14937 =
         0.11153   -0.04064    0.06314    0.03539
C4D   1    0.250327    0.467793   -0.033322    10.50000    0.12449    0.16671 =
         0.08481   -0.02167    0.06454    0.01987
C5D   1    0.197012    0.443761   -0.061486    10.50000    0.13644    0.16868 =
         0.07342   -0.03816    0.03617    0.01518
C6D   1    0.350852    0.500000    0.309192    10.50000    0.05461    0.12600 =
         0.11013    0.00000   -0.01977    0.00000
C7D   1    0.049808    0.525428    0.095042    10.50000    0.04704    0.14797 =
         0.14971   -0.00839    0.01012    0.01636
C8D   1    0.270759    0.543560   -0.015317    10.50000    0.12016    0.16577 =
         0.09027    0.01653    0.06616   -0.00050
C9D   1    0.313568    0.556020    0.047550    10.50000    0.09431    0.15816 =
         0.11594    0.02069    0.07087   -0.01075
C10D  1    0.317766    0.624618    0.095512    10.50000    0.09091    0.13282 =
         0.13309    0.03521    0.05188   -0.03170
C11D  1    0.336995    0.639076    0.244916    10.50000    0.08843    0.11596 =
         0.14137   -0.00272    0.00130   -0.03483
C12D  1    0.349599    0.603245    0.174028    10.50000    0.07156    0.13131 =
         0.13585    0.02161    0.02516   -0.03052
C13D  1    0.339794    0.589024    0.311450    10.50000    0.07511    0.12509 =
         0.11285   -0.01437   -0.02403   -0.02391
C14D  1    0.213391    0.555602    0.399427    10.50000    0.13540    0.14714 =
         0.07450   -0.02650    0.05394    0.01114
C15D  1    0.160082    0.536483    0.368645    10.50000    0.13053    0.14593 =
         0.09462   -0.01407    0.06835    0.00873
C16D  1    0.228894    0.600863   -0.030665    10.50000    0.13012    0.14989 =
         0.08169    0.04973    0.04487   -0.00179
C17D  1    0.232337    0.666425    0.018953    10.50000    0.12690    0.12494 =
         0.10995    0.06707    0.04024   -0.01191
C18D  1    0.162877    0.698852    0.249275    10.50000    0.15121    0.09194 =
         0.14426   -0.03848    0.02937    0.03208
C19D  1    0.123050    0.691324    0.190808    10.50000    0.11611    0.09135 =
         0.16839   -0.02573    0.02468    0.07276
C20D  1    0.125282    0.704776    0.110394    10.50000    0.09906    0.08521 =
         0.14854    0.01615    0.01766    0.06341
C21D  1    0.171055    0.723827    0.090037    10.50000    0.12361    0.08141 =
         0.14448    0.03686    0.01310    0.02022
C22D  1    0.109610    0.479057   -0.058593    10.50000    0.11422    0.17168 =
         0.09740   -0.01562   -0.01810   -0.00346
C23D  1    0.260020    0.706483    0.285211    10.50000    0.14338    0.08593 =
         0.13008   -0.03221    0.02488   -0.02852
C24D  1    0.210482    0.729238    0.233486    10.50000    0.13545    0.06793 =
         0.13725   -0.02591    0.03939   -0.00389
C25D  1    0.216183    0.735152    0.154806    10.50000    0.12877    0.06354 =
         0.14850    0.01223    0.02372   -0.00526
C26D  1    0.268913    0.715372    0.158627    10.50000    0.11145    0.07423 =
         0.14662    0.02494    0.03515   -0.03278
C27D  1    0.295651    0.699033    0.241839    10.50000    0.11139    0.08274 =
         0.14941   -0.00905    0.01560   -0.03954
C28D  1    0.133326    0.593994    0.320921    10.50000    0.11178    0.12974 =
         0.11176   -0.02798    0.05978    0.02999
C29D  1    0.089383    0.579907    0.252618    10.50000    0.07724    0.13388 =
         0.13845   -0.02295    0.06351    0.03708
C30D  1    0.083037    0.626954    0.188821    10.50000    0.08016    0.11554 =
         0.15524   -0.02177    0.04224    0.06329
C31D  1    0.265812    0.654874    0.348253    10.50000    0.14187    0.12005 =
         0.12006   -0.04895    0.01192   -0.01776
C32D  1    0.217789    0.633238    0.365864    10.50000    0.14019    0.12970 =
         0.10347   -0.04991    0.05447   -0.00491
C33D  1    0.172125    0.654435    0.320513    10.50000    0.14136    0.11132 =
         0.11476   -0.03951    0.06361    0.01950
C34D  1    0.305242    0.597253    0.368806    10.50000    0.10973    0.12877 =
         0.10589   -0.03747   -0.02747   -0.01245
C35D  1    0.278579    0.675286    0.085327    10.50000    0.10430    0.10330 =
         0.13246    0.05262    0.04356   -0.03168
C36D  1    0.099057    0.617236   -0.006547    10.50000    0.09839    0.14662 =
         0.11587    0.02556   -0.01308    0.03433
C37D  1    0.082772    0.535374   -0.023768    10.50000    0.09270    0.15968 =
         0.11581   -0.00089   -0.02680    0.01551
C38D  1    0.144580    0.636684   -0.029467    10.50000    0.12455    0.14740 =
         0.09908    0.05253    0.00551    0.02236
C39D  1    0.088749    0.647989    0.060510    10.50000    0.09047    0.12358 =
         0.14471    0.02216    0.00093    0.05647
C40D  1    0.064623    0.604620    0.110469    10.50000    0.06079    0.13521 =
         0.14935    0.00197    0.02404    0.05150
C41D  1    0.182213    0.690701    0.021695    10.50000    0.12021    0.10578 =
         0.11281    0.06827    0.02266    0.00787
C42D  1    0.058547    0.500000    0.023964    10.50000    0.06783    0.16065 =
         0.13930    0.00000   -0.02215    0.00000
C43D  1    0.069863    0.417513    0.020121    10.50000    0.08525    0.15238 =
         0.13664   -0.02725   -0.02069   -0.02102
C44D  1    0.102535    0.405351   -0.031643    10.50000    0.11332    0.15729 =
         0.11767   -0.04558   -0.02538   -0.00926
C45D  1    0.072632    0.368037    0.079486    10.50000    0.09388    0.13956 =
         0.16153   -0.03687    0.00801   -0.03679
C46D  1    0.361091    0.473121    0.237655    10.50000    0.04387    0.12421 =
         0.12949    0.00905    0.00544    0.01261
C47D  1    0.348359    0.392803    0.222781    10.50000    0.05973    0.11109 =
         0.13532    0.01066    0.01224    0.03546
C48D  1    0.328041    0.364322    0.146313    10.50000    0.08692    0.11557 =
         0.13891   -0.01568    0.04127    0.05116
C49D  1    0.322108    0.417284    0.079480    10.50000    0.09684    0.14243 =
         0.12572   -0.01470    0.06457    0.03940
C50D  1    0.338934    0.500000    0.095425    10.50000    0.08009    0.15825 =
         0.12557    0.00000    0.06564    0.00000
C51D  1    0.360878    0.524526    0.172515    10.50000    0.04993    0.14030 =
         0.12645    0.00907    0.03570   -0.00651
C52D  1    0.112623    0.372008    0.271387    10.50000    0.13151    0.14198 =
         0.14973    0.02635    0.06840   -0.03681
C53D  1    0.091979    0.346131    0.205704    10.50000    0.12490    0.13631 =
         0.16606    0.00091    0.05432   -0.04540
C54D  1    0.063359    0.394325    0.148474    10.50000    0.07783    0.14026 =
         0.16680   -0.01284    0.03745   -0.03544
C55D  1    0.053410    0.472734    0.160166    10.50000    0.04847    0.14518 =
         0.16038   -0.01110    0.04426   -0.01164
C56D  1    0.071897    0.500000    0.239240    10.50000    0.06883    0.14639 =
         0.14836    0.00000    0.06723    0.00000
C57D  1    0.100737    0.445572    0.295120    10.50000    0.10674    0.14507 =
         0.13380    0.01049    0.08539   -0.00624
C58D  1    0.182113    0.403699    0.370561    10.50000    0.13251    0.14276 =
         0.11054    0.03403    0.05869   -0.00352
C59D  1    0.142944    0.463378    0.355214    10.50000    0.11844    0.14863 =
         0.10982    0.01253    0.07982    0.00786
C60D  1    0.158748    0.351292    0.315675    10.50000    0.14782    0.13278 =
         0.14082    0.03447    0.05937   -0.01840
C61D  1    0.121273    0.293887    0.173004    10.50000    0.15184    0.11103 =
         0.17488   -0.01211    0.02504   -0.04636
C62D  1    0.164576    0.272531    0.214798    10.50000    0.16158    0.08903 =
         0.16573   -0.00028    0.02100   -0.03450
C63D  1    0.186323    0.300969    0.292154    10.50000    0.16163    0.11403 =
         0.15584    0.03239    0.02784   -0.01800
C64D  1    0.110421    0.304608    0.095755    10.50000    0.12795    0.11283 =
         0.16219   -0.04120    0.00454   -0.04714
C65D  1    0.142187    0.344472   -0.013010    10.50000    0.13472    0.13948 =
         0.12152   -0.06611   -0.00542   -0.01001
C66D  1    0.146511    0.292955    0.053946    10.50000    0.13468    0.10281 =
         0.14969   -0.05739    0.00057   -0.02439
C67D  1    0.265170    0.362519    0.365205    10.50000    0.12648    0.11947 =
         0.11276    0.05949    0.00450    0.00173
C68D  1    0.236086    0.417149    0.395083    10.50000    0.12695    0.13537 =
         0.08218    0.04000    0.03251   -0.00547
C69D  1    0.250603    0.500000    0.413193    10.50000    0.13689    0.15863 =
         0.07512    0.00000    0.02005    0.00000
C70D  1    0.299104    0.521502    0.397407    10.50000    0.10106    0.14071 =
         0.07535   -0.00706   -0.01518   -0.01233
C71D  1    0.326852    0.464366    0.361520    10.50000    0.08702    0.12458 =
         0.10369    0.01416   -0.02874   -0.00184
C72D  1    0.311380    0.381373    0.341884    10.50000    0.09752    0.10985 =
         0.11404    0.04408   -0.02313    0.01209
C73D  1    0.292784    0.304413    0.148181    10.50000    0.11093    0.08916 =
         0.15207   -0.02633    0.03317    0.04946
C74D  1    0.245750    0.293600    0.086553    10.50000    0.13246    0.09343 =
         0.14870   -0.04744    0.03019    0.03692
C75D  1    0.324679    0.351340    0.277766    10.50000    0.08747    0.09971 =
         0.13577    0.02427   -0.00655    0.03806
C76D  1    0.291333    0.296263    0.226190    10.50000    0.10766    0.07937 =
         0.15372    0.00710    0.00699    0.03793
C77D  1    0.245856    0.277950    0.244369    10.50000    0.13077    0.07707 =
         0.15496    0.01744    0.00565    0.00381
C78D  1    0.202414    0.260441    0.185019    10.50000    0.14304    0.06555 =
         0.16058   -0.00774    0.01569   -0.01625
C79D  1    0.199954    0.270552    0.104927    10.50000    0.13646    0.07193 =
         0.15376   -0.04669    0.01528    0.00121
C80D  1    0.234007    0.304029    0.310688    10.50000    0.13104    0.08740 =
         0.13603    0.05150    0.01297   -0.01305
C81D  1    0.157268    0.500000   -0.074043    10.50000    0.14108    0.18453 =
         0.07749    0.00000    0.00646    0.00000
C82D  1    0.171925    0.581499   -0.062045    10.50000    0.13481    0.16028 =
         0.07109    0.03625    0.01877    0.01473
PART 0

EXYZ DY1 SC1A
EADP DY1 SC1A
EXYZ DY2 SC2A
EADP DY2 SC2A
EXYZ DY3 SC3A
EADP DY3 SC3A
EXYZ DY4 SC4A
EADP DY4 SC4A
EXYZ SC1 DY1A
EADP SC1 DY1A
EXYZ SC2 DY2A
EADP SC2 DY2A
EXYZ SC3 DY3A
EADP SC3 DY3A
EXYZ SC4 DY4A
EADP SC4 DY4A
SUMP 0.5 0.0001 0.5 3 0.5 4 0.5 5 0.5 9
SUMP 0.5 0.0001 0.5 6 0.5 7 0.5 8 0.5 10
SIMU 0.02 DY1 > SC4
PART 3
DY1   2    0.158639    0.415165    0.108280    30.25000    0.06648    0.07626 =
         0.07488   -0.03575    0.01883   -0.04452
SC1A  6    0.158639    0.415165    0.108280    30.25000    0.06648    0.07626 =
         0.07488   -0.03575    0.01883   -0.04452
PART 4
DY2   2    0.168315    0.453251    0.061158    40.25000    0.07609    0.09821 =
         0.04280   -0.03374   -0.01296   -0.00592
SC2A  6    0.168315    0.453251    0.061158    40.25000    0.07609    0.09821 =
         0.04280   -0.03374   -0.01296   -0.00592
PART 5
DY3   2    0.138095    0.500000    0.188639    50.25000    0.02351    0.25065 =
         0.10530    0.00000    0.03541    0.00000
SC3A  6    0.138095    0.500000    0.188639    50.25000    0.02351    0.25065 =
         0.10530    0.00000    0.03541    0.00000
PART 9
DY4   2    0.196841    0.500000    0.054528    90.25000    0.09241    0.14676 =
         0.00650    0.00000   -0.00107    0.00000
SC4A  6    0.196841    0.500000    0.054528    90.25000    0.09241    0.14676 =
         0.00650    0.00000   -0.00107    0.00000
PART 0
PART 6
SC1   6    0.264323    0.420294    0.209574    60.25000    0.10303    0.15409 =
         0.13796   -0.00188    0.04341    0.04014
DY1A  2    0.264323    0.420294    0.209574    60.25000    0.10303    0.15409 =
         0.13796   -0.00188    0.04341    0.04014
PART 7
SC2   6    0.277191    0.451552    0.168076    70.25000    0.05799    0.12852 =
         0.12299   -0.03842    0.02571    0.01821
DY2A  2    0.277191    0.451552    0.168076    70.25000    0.05799    0.12852 =
         0.12299   -0.03842    0.02571    0.01821
PART 8
SC3   6    0.232227    0.467000    0.281627    80.25000    0.15934    0.18162 =
         0.15012   -0.00282    0.02781    0.04454
DY3A  2    0.232227    0.467000    0.281627    80.25000    0.15934    0.18162 =
         0.15012   -0.00282    0.02781    0.04454
part 10
SC4   6    0.251305    0.434295    0.262721   100.25000    0.15931    0.19138 =
         0.16075    0.00379    0.04230    0.05020
DY4A  2    0.251305    0.434295    0.262721   100.25000    0.15931    0.19138 =
         0.16075    0.00379    0.04230    0.05020
PART 0

HKLF 4


REM  V00268LE_0m_a.res in C2/m
REM wR2 = 0.3882, GooF = S = 1.647, Restrained GooF = 2.513 for all data
REM R1 = 0.1636 for 8646 Fo > 4sig(Fo) and 0.1966 for all 12338 data
REM 1064 parameters refined using 8192 restraints

END

WGHT      0.2000      0.0000

REM Highest difference peak  1.473,  deepest hole -1.360,  1-sigma level  0.159
Q1    1   0.1295  0.6784  0.2463  11.00000  0.05    1.47
Q2    1   0.1977  0.4622  0.0601  11.00000  0.05    1.35
Q3    1   0.1387  0.4563  0.1593  11.00000  0.05    1.33
Q4    1   0.4562  0.4709  0.4259  11.00000  0.05    1.28
Q5    1   0.1999  0.5000  0.4003  10.50000  0.05    1.27
Q6    1   0.2931  0.0305  0.3769  11.00000  0.05    1.27
Q7    1   0.2294  0.5000  0.0653  10.50000  0.05    1.26
Q8    1   0.1461  0.2806  0.1844  11.00000  0.05    1.09
Q9    1   0.3354  0.0000  0.2594  10.50000  0.05    1.06
Q10   1   0.2796  0.5783  0.3968  11.00000  0.05    1.02
Q11   1   0.2935  0.6850  0.3045  11.00000  0.05    1.02
Q12   1   0.1589  0.5000  0.0596  10.50000  0.05    0.99
Q13   1   0.3002  0.0713  0.3323  11.00000  0.05    0.96
Q14   1   0.2009  0.6625  0.3397  11.00000  0.05    0.95
Q15   1   0.1658  0.3888  0.1205  11.00000  0.05    0.86
Q16   1   0.1649  0.4373  0.0896  11.00000  0.05    0.83
Q17   1   0.1352  0.5748 -0.0619  11.00000  0.05    0.81
Q18   1   0.1216  0.5000  0.1834  10.50000  0.05    0.80
Q19   1   0.3121  0.3558  0.3274  11.00000  0.05    0.76
Q20   1   0.2005  0.5000 -0.0745  10.50000  0.05    0.70
;
_shelx_res_checksum              42578
